# Supplementary material for: Characterization of the biological and transcriptomic landscapes of bone marrow-derived mesenchymal stem cells in patients with multiple myeloma
Source: Cancer Cell Int. 2024 Mar 27;24:116. doi: 10.1186/s12935-024-03308-2 (PMC10976750; doi:10.1186/s12935-024-03308-2)
Supplement: Supplementary file 2 — Additional file 2: Table S3. Gene Expression Profiling between HD and MM. [file 12935_2024_3308_MOESM2_ESM.xlsx]

## Sheet: Sheet1
Additional file 2: Additional Table S3 Gene Expression Profiling between HD and MM
RNA ID	Symbol	Type	log2 (MM / HD)	Qvalue (MM / HD)
NM_000064	C3	mRNA	-2.57692	1.77329e-07
NM_000077	CDKN2A	mRNA	2.15938	0.0323484
NM_000124	ERCC6	mRNA	1.46385	0.0451484
NM_000168	GLI3	mRNA	-2.10923	1.38423e-06
NM_000175	GPI	mRNA	1.27911	0.0126731
NM_000189	HK2	mRNA	1.96573	2.50432e-05
NM_000201	ICAM1	mRNA	1.50912	0.0222845
NM_000214	JAG1	mRNA	1.7291	0.0318456
NM_000224	KRT18	mRNA	3.48426	0.0157429
NM_000237	LPL	mRNA	23.1187	9.74967e-07
NM_000239	LYZ	mRNA	8.66129	0.0172968
NM_000265	NCF1	mRNA	20.64	3.86219e-10
NM_000291	PGK1	mRNA	1.81046	0.000382344
NM_000302	PLOD1	mRNA	1.26345	0.00802838
NM_000365	TPI1	mRNA	1.44955	0.00639092
NM_000397	CYBB	mRNA	21.4959	7.01166e-06
NM_000433	NCF2	mRNA	22.1351	3.22906e-06
NM_000435	NOTCH3	mRNA	2.41811	3.61914e-06
NM_000483	APOC2	mRNA	20.8173	8.38749e-11
NM_000491	C1QB	mRNA	22.1243	3.24557e-06
NM_000503	EYA1	mRNA	-7.09603	0.028192
NM_000544	TAP2	mRNA	-2.72174	0.032039
NM_000560	CD53	mRNA	23.4835	5.92296e-07
NM_000569	FCGR3A	mRNA	22.5785	1.95458e-06
NM_000578	SLC11A1	mRNA	21.6394	5.97641e-06
NM_000582	SPP1	mRNA	9.60193	0.0191132
NM_000591	CD14	mRNA	6.58147	0.00020941
NM_000597	IGFBP2	mRNA	2.33378	7.41917e-07
NM_000600	IL6	mRNA	1.77477	0.0315764
NM_000602	SERPINE1	mRNA	1.85734	0.00599717
NM_000632	ITGAM	mRNA	22.3115	2.69339e-06
NM_000644	AGL	mRNA	21.0938	8.4855e-12
NM_000722	CACNA2D1	mRNA	8.80976	0.00132873
NM_000760	CSF3R	mRNA	21.432	7.60381e-06
NM_000857	GUCY1B1	mRNA	-2.82867	0.0093637
NM_000887	ITGAX	mRNA	22.9952	1.13438e-06
NM_000900	MGP	mRNA	3.04499	0.00683347
NM_000917	P4HA1	mRNA	1.58801	0.000481432
NM_001001973	ATP5F1C	mRNA	1.53817	0.0420725
NM_001004196	CD200	mRNA	7.37672	0.0101493
NM_001004358	FGFRL1	mRNA	22.3459	2.56482e-06
NM_001006665	RPS6KA1	mRNA	20.067	2.30887e-11
NM_001010933	HGF	mRNA	4.03451	0.000409422
NM_001015051	RUNX2	mRNA	-2.25456	0.000834028
NM_001017974	P4HA2	mRNA	1.17601	0.0489333
NM_001018075	NR3C1	mRNA	-21.6602	6.2477e-12
NM_001025390	AMPD3	mRNA	21.1466	5.22396e-12
NM_001029875	RGS7BP	mRNA	21.6526	5.88981e-06
NM_001032281	TFPI	mRNA	3.00046	0.0188381
NM_001039396	MPEG1	mRNA	20.8815	3.91147e-11
NM_001040020	FAM3C	mRNA	7.9848	0.000269774
NM_001040058	SPP1	mRNA	5.94866	0.00144699
NM_001040059	CD68	mRNA	3.83142	0.0462323
NM_001042445	CAST	mRNA	23.7254	4.23957e-07
NM_001042472	ABHD12	mRNA	1.30184	0.038481
NM_001061	TBXAS1	mRNA	21.0843	1.15668e-05
NM_001077415	CRELD1	mRNA	1.44287	0.00824912
NM_001078	VCAM1	mRNA	1.23494	0.0219391
NM_001080547	SPI1	mRNA	21.3714	7.95862e-06
NM_001097635	GCNT1	mRNA	-7.51684	0.00399997
NM_001098493	ZNF419	mRNA	21.1177	7.26378e-12
NM_001105	ACVR1	mRNA	21.0108	1.82306e-11
NM_001109	ADAM8	mRNA	7.92488	0.00320904
NM_001111035	ACP5	mRNA	21.3363	8.20669e-06
NM_001111036	ACP5	mRNA	21.8919	4.3699e-06
NM_001113380	RGS4	mRNA	7.92387	0.0253798
NM_001127321	CBX5	mRNA	-1.83011	0.0219314
NM_001127510	APC	mRNA	-21.3635	7.07925e-11
NM_001127715	STXBP5	mRNA	-1.63033	0.00088559
NM_001127899	CLCN5	mRNA	8.25461	0.000124949
NM_001128149	ATXN7	mRNA	8.00709	0.0224752
NM_001128930	ENTPD4	mRNA	1.7271	0.0126731
NM_001130032	ZNF562	mRNA	-7.7953	0.0339122
NM_001134437	PHLDB2	mRNA	21.5853	6.39174e-06
NM_001135040	DCTN1	mRNA	2.20419	0.00831979
NM_001135599	TGFB2	mRNA	2.6202	3.25361e-06
NM_001135844	SIRPB1	mRNA	21.1607	4.89749e-12
NM_001135863	ETFBKMT	mRNA	-7.44423	0.00633672
NM_001136025	PLS3	mRNA	1.70586	0.0412406
NM_001136223	RCOR3	mRNA	-21.4091	4.37966e-11
NM_001136528	SERPINE2	mRNA	1.52468	0.00966116
NM_001137559	ANAPC5	mRNA	21.0665	1.17521e-05
NM_001142475	NREP	mRNA	5.324	0.0204157
NM_001142633	PIK3R5	mRNA	21.227	1.88441e-12
NM_001143677	SGK1	mRNA	4.48877	0.00215896
NM_001144944	MYL12B	mRNA	7.34374	0.0195971
NM_001144999	ITGAV	mRNA	-21.5846	1.05456e-11
NM_001145033	C11orf96	mRNA	-2.64841	7.47325e-06
NM_001145639	GPSM1	mRNA	19.8089	1.21146e-10
NM_001145811	SOX6	mRNA	7.76716	0.00538019
NM_001146	ANGPT1	mRNA	-1.24301	0.024801
NM_001146104	PARP9	mRNA	-5.38175	0.00951123
NM_001159920	FLT1	mRNA	7.19857	0.0413671
NM_001160030	FLT1	mRNA	9.31414	8.6537e-06
NM_001162953	SYTL2	mRNA	-8.36238	5.15174e-05
NM_001164179	ENTPD1	mRNA	-6.64523	0.0323951
NM_001164623	AGO2	mRNA	20.73	2.01275e-10
NM_001167882	ANKRD50	mRNA	21.8855	4.3699e-06
NM_001169124	AFF2	mRNA	-7.65568	0.0478289
NM_001169125	AFF2	mRNA	-3.60867	1.29087e-05
NM_001171506	MCFD2	mRNA	1.42358	0.0266878
NM_001172438	PEG10	mRNA	-7.68954	0.042409
NM_001177519	MICA	mRNA	23.466	6.03244e-07
NM_001178094	BCAT1	mRNA	21.738	5.29821e-06
NM_001184942	FAM219A	mRNA	20.7688	1.31025e-10
NM_001185092	NIT1	mRNA	-6.87258	0.0492711
NM_001190417	ZNF674	mRNA	7.91803	0.0264305
NM_001193528	SCRN3	mRNA	-7.33978	0.0153682
NM_001195278	TMEM178B	mRNA	3.1165	0.00130269
NM_001195610	DCDC2	mRNA	4.95884	0.01636
NM_001197131	PPP1R12B	mRNA	-1.85071	0.0171715
NM_001198798	ASCC1	mRNA	7.55078	0.00710777
NM_001198903	YY1AP1	mRNA	7.31701	0.0122056
NM_001198978	SMAP2	mRNA	2.24496	0.0177682
NM_001199282	LRBA	mRNA	20.9473	2.51649e-11
NM_001199514	TGIF2	mRNA	7.72783	0.00132243
NM_001199818	ARMCX5-GPRASP2	mRNA	-6.90701	0.0422405
NM_001199837	SNX10	mRNA	20.6706	2.95562e-10
NM_001199859	ANGPT1	mRNA	-1.48578	0.00100705
NM_001201404	WASF2	mRNA	-10.2142	2.93827e-11
NM_001202410	ZNF559	mRNA	-7.46671	0.00599717
NM_001202498	UBE2H	mRNA	21.3221	1.88441e-12
NM_001202557	CD44	mRNA	3.2142	0.0184801
NM_001204458	TNFRSF19	mRNA	-1.22966	0.00998406
NM_001204870	CCN4	mRNA	-2.42326	0.0444326
NM_001206602	CHN1	mRNA	-1.90557	0.0112651
NM_001206665	IGSF8	mRNA	-8.89906	5.82639e-07
NM_001207018	SMTN	mRNA	8.06143	0.00042228
NM_001216	CA9	mRNA	7.15903	0.0409978
NM_001243228	TCF4	mRNA	-7.76365	0.035164
NM_001244364	ARHGEF28	mRNA	2.1387	0.00966116
NM_001244585	LUC7L2	mRNA	-5.06722	0.0382321
NM_001250	CD40	mRNA	20.6858	2.58781e-10
NM_001257135	LIF	mRNA	2.37542	0.00346431
NM_001257323	APBB1	mRNA	21.0798	8.4855e-12
NM_001258276	TMEM200A	mRNA	2.3734	2.66957e-05
NM_001258277	TMEM200A	mRNA	2.17707	5.18252e-06
NM_001261420	OS9	mRNA	3.70193	0.00553923
NM_001265600	ZNF211	mRNA	7.9429	0.0381566
NM_001270471	SOCS2	mRNA	-5.29366	0.00264328
NM_001270552	MDK	mRNA	20.8094	3.89837e-11
NM_001270697	ARHGAP12	mRNA	-21.8157	2.16811e-12
NM_001270990	EPGN	mRNA	5.454	0.0357763
NM_001271186	RAP2C	mRNA	-7.93284	0.000254586
NM_001271870	SRGAP2B	mRNA	7.75265	0.0497932
NM_001271890	RGS7BP	mRNA	8.05571	0.00370294
NM_001272020	NRXN3	mRNA	3.4575	0.0186886
NM_001278122	ZKSCAN8	mRNA	-5.30532	0.0368321
NM_001278163	HIPK3	mRNA	21.4307	7.60381e-06
NM_001278462	MDM2	mRNA	8.76488	2.18148e-06
NM_001278509	ZNF180	mRNA	-8.25454	5.2802e-05
NM_001281520	MCM8	mRNA	-7.44131	0.00713057
NM_001282875	SMARCA1	mRNA	-0.882948	0.0459978
NM_001282916	SPIDR	mRNA	-7.16331	0.0219726
NM_001284297	PLCB2	mRNA	20.6858	2.58781e-10
NM_001286051	FAM168A	mRNA	-4.51531	0.0275147
NM_001286247	RALGPS2	mRNA	-0.979131	0.00779225
NM_001286624	MAP3K7CL	mRNA	2.86544	0.00953475
NM_001287522	CDC25B	mRNA	21.362	8.03224e-06
NM_001288705	CSF1R	mRNA	23.5398	5.49836e-07
NM_001288979	LIPA	mRNA	23.2604	7.97923e-07
NM_001289098	PXK	mRNA	-7.28838	0.0164841
NM_001289133	BTBD7	mRNA	8.81553	6.39174e-06
NM_001289745	GAPDH	mRNA	1.89142	0.040414
NM_001290075	URGCP	mRNA	-21.372	6.91291e-11
NM_001290188	MYADM	mRNA	7.42546	0.00650391
NM_001290319	ZNF304	mRNA	-7.27971	0.0101883
NM_001291940	MTR	mRNA	8.08901	0.000254248
NM_001291965	WASF3	mRNA	-0.821593	0.0259841
NM_001293632	PAPOLA	mRNA	-7.12577	0.0363977
NM_001293695	SEPTIN9	mRNA	20.8032	9.31886e-11
NM_001297756	HELQ	mRNA	-7.98846	0.000170008
NM_001301227	TPM2	mRNA	1.02119	0.0101363
NM_001304345	ERMN	mRNA	22.0708	3.45925e-06
NM_001304422	SLMAP	mRNA	-7.78995	0.0360075
NM_001304450	ST8SIA1	mRNA	-7.03821	0.0286384
NM_001305141	NMRAL1	mRNA	8.10923	0.00022833
NM_001306219	TCF12	mRNA	-22.1034	3.338e-06
NM_001306220	TCF12	mRNA	-21.5479	1.05456e-11
NM_001311	CRIP1	mRNA	-2.51504	1.38423e-06
NM_001313990	IGFBP2	mRNA	2.99763	2.03963e-06
NM_001317010	VEGFA	mRNA	6.10637	1.13146e-06
NM_001318327	DNMBP	mRNA	7.95359	0.0296533
NM_001318491	IFT88	mRNA	-7.06224	0.0255011
NM_001320983	IL1R1	mRNA	-9.83866	2.20773e-10
NM_001321053	SRGN	mRNA	1.73604	0.000813101
NM_001321083	HACE1	mRNA	21.5323	6.75872e-06
NM_001321211	HNRNPUL1	mRNA	-21.6102	8.89312e-12
NM_001321250	VOPP1	mRNA	-7.71359	0.0472773
NM_001321329	INSIG2	mRNA	8.90341	2.43939e-06
NM_001321380	PIK3C2A	mRNA	1.55671	0.000730383
NM_001321691	BZW1	mRNA	7.96731	0.0219314
NM_001321732	DDX41	mRNA	3.08566	0.000365021
NM_001321991	ZNF570	mRNA	7.8149	0.0334458
NM_001322119	PDPR	mRNA	20.64	3.86219e-10
NM_001322124	PUS10	mRNA	-7.20081	0.0153682
NM_001322194	JAK2	mRNA	-2.08144	0.0154452
NM_001322896	ABLIM1	mRNA	7.42861	0.00666997
NM_001322977	SFXN1	mRNA	2.3897	0.00750899
NM_001323318	TGM2	mRNA	4.63286	0.00442485
NM_001323619	UNC45A	mRNA	21.8355	4.68184e-06
NM_001323661	ZEB1	mRNA	8.45432	6.79668e-06
NM_001324012	CTNNA1	mRNA	8.67169	2.07926e-05
NM_001324260	ZNF37A	mRNA	-22.4496	2.29065e-06
NM_001324311	FAM20B	mRNA	-21.8029	2.34468e-12
NM_001324331	PAK3	mRNA	-7.69213	0.00248664
NM_001329931	PDP2	mRNA	-7.3272	0.0093475
NM_001330288	SMARCC2	mRNA	20.8718	5.0294e-11
NM_001330450	MAP2K6	mRNA	-7.89667	0.00170007
NM_001330491	BNIP3L	mRNA	7.53887	0.00523959
NM_001330566	ZC3H13	mRNA	-7.80278	0.0353716
NM_001330609	WASHC5	mRNA	2.6128	0.0470318
NM_001330616	AK4	mRNA	3.75616	0.0340139
NM_001330626	CAST	mRNA	21.4733	7.26336e-06
NM_001330628	CAST	mRNA	5.45119	8.27256e-06
NM_001330630	CAST	mRNA	22.9511	1.19314e-06
NM_001330631	CAST	mRNA	22.9783	1.16035e-06
NM_001330637	MPDZ	mRNA	7.22589	0.00238212
NM_001345924	THADA	mRNA	-6.85368	0.0496334
NM_001346134	TMED8	mRNA	-21.4013	4.41777e-11
NM_001346248	RALGAPA1	mRNA	-8.58813	4.3699e-06
NM_001346445	AHNAK	mRNA	7.00157	5.82639e-07
NM_001347255	CYP19A1	mRNA	20.7891	1.05693e-10
NM_001347663	ACVR1	mRNA	-1.29307	6.26934e-05
NM_001347700	OLFML2B	mRNA	-2.62737	0.00742334
NM_001348030	ABI1	mRNA	8.69878	2.71813e-06
NM_001348331	TRIP12	mRNA	-8.47842	7.12559e-06
NM_001348429	ZNF148	mRNA	6.98382	0.0453793
NM_001348431	ZNF148	mRNA	-7.23081	0.0136199
NM_001348455	CHD1L	mRNA	-7.15278	0.0184329
NM_001348802	ZBTB20	mRNA	-21.5721	1.24465e-11
NM_001348804	ZBTB20	mRNA	-21.7537	3.26618e-12
NM_001349125	NKTR	mRNA	20.7459	1.73734e-10
NM_001349228	ARIH2	mRNA	-7.33245	0.02043
NM_001349293	VPS8	mRNA	-7.55005	0.00899544
NM_001349337	FOXP1	mRNA	-7.93147	0.0494959
NM_001349496	PXK	mRNA	-6.15426	0.00310451
NM_001349657	RPS6KC1	mRNA	7.82589	0.0413757
NM_001349840	CEP78	mRNA	7.58714	0.00372582
NM_001350194	FAM53C	mRNA	21.2041	3.97057e-12
NM_001350224	ARNT	mRNA	8.01077	0.0180563
NM_001350320	EPB41L2	mRNA	1.97328	0.0029955
NM_001351156	BAZ2A	mRNA	-8.6046	4.30863e-06
NM_001351372	NBPF26	mRNA	-1.28151	0.0063923
NM_001351514	TIA1	mRNA	-6.96798	0.0378206
NM_001351517	TIA1	mRNA	-6.95481	0.041287
NM_001352106	VEZT	mRNA	7.12141	0.0349804
NM_001352474	ZNF248	mRNA	7.13837	0.0346831
NM_001352788	TACC1	mRNA	7.93142	0.0291483
NM_001353159	ZMYM2	mRNA	20.9751	1.82306e-11
NM_001353641	NADK	mRNA	21.9225	4.21238e-06
NM_001353683	PEAR1	mRNA	-7.37235	0.0104511
NM_001353981	KDM5C	mRNA	8.54161	8.63461e-05
NM_001353982	KDM5C	mRNA	7.88958	0.00296878
NM_001354216	EHBP1	mRNA	7.60356	0.00283547
NM_001354221	EHBP1	mRNA	7.22713	0.0270832
NM_001354331	KANK1	mRNA	-7.4485	0.0159504
NM_001354833	ZNF214	mRNA	-6.90083	0.0446259
NM_001354899	APC	mRNA	8.00833	0.0208455
NM_001354900	APC	mRNA	21.3714	7.95862e-06
NM_001354905	APC	mRNA	22.4062	2.39149e-06
NM_001362717	BZW2	mRNA	20.902	1.45713e-05
NM_001362819	PSD3	mRNA	7.73418	0.0453624
NM_001362837	ZFPM2	mRNA	-7.81117	0.000825934
NM_001363197	GPAT4	mRNA	8.6011	7.95862e-06
NM_001363299	MTSS1	mRNA	7.44545	0.00775392
NM_001363412	LMBR1	mRNA	-7.19025	0.0157451
NM_001363899	FTO	mRNA	21.2018	3.97057e-12
NM_001363916	CTCF	mRNA	8.09578	0.00012996
NM_001364021	CCNG1	mRNA	21.3808	7.95862e-06
NM_001364023	CCNG1	mRNA	21.2974	1.88441e-12
NM_001364458	NPR3	mRNA	21.3901	7.92043e-06
NM_001364716	MPRIP	mRNA	22.0926	3.36253e-06
NM_001365046	ADAR	mRNA	-23.129	9.65176e-07
NM_001365156	RFLNA	mRNA	2.86655	0.00296481
NM_001365205	MEF2A	mRNA	-8.04332	0.000593817
NM_001365678	P4HA2	mRNA	1.13782	0.0208167
NM_001365826	SYTL2	mRNA	-3.4232	0.000120336
NM_001365827	SYTL2	mRNA	-5.07154	0.00340462
NM_001365953	KIF1B	mRNA	20.9673	2.46702e-11
NM_001366230	ARHGAP28	mRNA	-1.87464	0.0119981
NM_001366467	MECOM	mRNA	7.28812	0.0152261
NM_001366496	DIO2	mRNA	5.68152	0.00015102
NM_001366781	ODF2L	mRNA	-8.32606	1.93071e-05
NM_001366867	CACNA2D1	mRNA	2.36438	7.46152e-07
NM_001367397	WASHC2C	mRNA	-5.01317	0.0392747
NM_001367713	LARP1	mRNA	-9.82043	3.55209e-11
NM_001367759	TBC1D32	mRNA	-6.98426	0.00260258
NM_001367934	ATP8B2	mRNA	2.03806	0.0489333
NM_001368048	NCKAP5L	mRNA	-6.95987	0.0462323
NM_001369095	ASCC1	mRNA	-7.26506	0.0149112
NM_001369256	CPS1	mRNA	-8.9462	7.42185e-07
NM_001369513	STAT3	mRNA	-0.867326	0.0394816
NM_001369870	TJP2	mRNA	-7.16088	0.0266878
NM_001370118	ZMYND11	mRNA	20.6531	3.39028e-10
NM_001372050	THY1	mRNA	7.11152	0.0362467
NM_001372305	KCNC3	mRNA	7.35283	0.0204422
NM_001374272	ORC4	mRNA	-7.80682	0.000909318
NM_001375377	STAG2	mRNA	-21.6355	7.55161e-12
NM_001375412	EML1	mRNA	-6.90038	0.0491824
NM_001375584	SMG7	mRNA	7.95411	0.000390297
NM_001375596	ZNF260	mRNA	-8.32681	2.78745e-05
NM_001375640	LENG8	mRNA	20.9607	2.51649e-11
NM_001375773	TFDP2	mRNA	-21.4968	2.30678e-11
NM_001376248	MARCHF7	mRNA	20.6531	3.39028e-10
NM_001376672	MINDY1	mRNA	7.00163	0.0421049
NM_001376879	PLXNB2	mRNA	20.859	6.3745e-11
NM_001377158	SHLD2	mRNA	-8.52159	0.000124949
NM_001377239	AHRR	mRNA	-22.2749	2.76864e-06
NM_001378025	ARHGAP32	mRNA	-1.94744	0.0137087
NM_001378156	C1QB	mRNA	22.1243	3.24557e-06
NM_001378573	IARS1	mRNA	22.7005	1.67201e-06
NM_001378621	SMAD9	mRNA	7.02835	0.0399483
NM_001378749	CYLD	mRNA	-9.4727	8.34937e-09
NM_001379552	KANK2	mRNA	-7.89197	0.0254158
NM_001379557	KANK2	mRNA	-2.06672	0.00639092
NM_001381940	THBS2	mRNA	-2.27508	0.0406124
NM_001382256	ENTPD5	mRNA	21.0436	1.2089e-05
NM_001382361	FERMT3	mRNA	20.761	1.32051e-10
NM_001382465	ERO1A	mRNA	7.22902	0.0221843
NM_001382532	APLP2	mRNA	2.05072	0.0339579
NM_001384382	THNSL2	mRNA	-5.31768	0.0318456
NM_001384485	MAP4K4	mRNA	-7.78816	0.0323951
NM_001384564	MAP4K4	mRNA	-8.3643	3.51837e-05
NM_001384714	CTSB	mRNA	8.51138	4.52379e-06
NM_001384724	CTSB	mRNA	9.26987	3.42793e-08
NM_001384726	CTSB	mRNA	9.26083	2.81612e-07
NM_001384874	MAP4	mRNA	-7.84799	0.0292242
NM_001384947	COL14A1	mRNA	-1.63599	0.00216035
NM_001384950	NLRC5	mRNA	-7.64379	0.00251765
NM_001385180	USP36	mRNA	-5.29862	0.00362542
NM_001385620	ZNF608	mRNA	-4.70965	0.0382516
NM_001385856	DOP1A	mRNA	-7.66567	0.0489333
NM_001386042	DENND4C	mRNA	21.17	4.68899e-12
NM_001386043	DENND4C	mRNA	7.91853	0.00139101
NM_001386465	SERPINE1	mRNA	2.14479	0.00271222
NM_001386466	SERPINE1	mRNA	2.0275	0.00111448
NM_001386501	MTOR	mRNA	21.0274	1.49712e-11
NM_001386863	ACIN1	mRNA	-2.36265	0.00340681
NM_001386932	KIAA1671	mRNA	20.7137	2.30055e-10
NM_001387048	SULF2	mRNA	-2.15668	0.00176164
NM_001387147	TBC1D2B	mRNA	21.2019	3.84001e-12
NM_001387385	DNAJA4	mRNA	21.8037	4.87001e-06
NM_001387667	LPP	mRNA	8.83873	2.1374e-06
NM_001387669	LPP	mRNA	-3.29241	0.000160395
NM_001387686	POM121	mRNA	-8.17733	0.000124949
NM_001387792	MBNL1	mRNA	-7.88433	0.000663888
NM_001388373	NBPF9	mRNA	-7.7303	0.0392159
NM_001389263	SYNPO2	mRNA	7.86581	0.0292408
NM_001389660	USP53	mRNA	20.6858	2.58781e-10
NM_001389662	USP53	mRNA	2.51696	0.011537
NM_001393527	MAST4	mRNA	-1.95426	0.0490328
NM_001393654	DENND1A	mRNA	-7.24802	0.0148871
NM_001394016	SH3PXD2A	mRNA	21.354	8.05246e-06
NM_001394324	SPIRE1	mRNA	21.0798	8.4855e-12
NM_001394532	THSD4	mRNA	21.5323	6.75872e-06
NM_001394893	LIMA1	mRNA	21.2429	9.29829e-06
NM_001394961	NDUFA4L2	mRNA	7.24936	0.00260214
NM_001394982	MRPL43	mRNA	7.01643	0.036582
NM_001442	FABP4	mRNA	21.0278	1.23396e-05
NM_001465	FYB1	mRNA	21.223	3.21703e-12
NM_001553	IGFBP7	mRNA	1.53557	7.92043e-06
NM_001558	IL10RA	mRNA	22.7768	1.50254e-06
NM_001562	IL18	mRNA	7.11457	0.0392425
NM_001611	ACP5	mRNA	25.0133	5.44898e-08
NM_001694	ATP6V0C	mRNA	1.36074	0.0183585
NM_001709	BDNF	mRNA	1.37268	0.035164
NM_001710	CFB	mRNA	7.84659	0.042409
NM_001769	CD9	mRNA	1.47067	0.000174698
NM_001803	CD52	mRNA	23.6089	4.9974e-07
NM_001845	COL4A1	mRNA	1.60584	0.00624562
NM_001846	COL4A2	mRNA	1.35818	0.029157
NM_001875	CPS1	mRNA	20.6797	3.11199e-10
NM_001975	ENO2	mRNA	1.87297	0.0023596
NM_002030	FPR3	mRNA	22.8546	1.36548e-06
NM_002046	GAPDH	mRNA	1.37239	0.0162909
NM_002084	GPX3	mRNA	2.55479	0.0138309
NM_002103	GYS1	mRNA	2.03933	8.8913e-06
NM_002115	HK3	mRNA	22.4812	2.1886e-06
NM_002117	HLA-C	mRNA	-8.98223	0.00858173
NM_002163	IRF8	mRNA	21.2438	2.77284e-12
NM_002203	ITGA2	mRNA	2.98268	4.3498e-08
NM_002308	LGALS9	mRNA	22.5054	2.12973e-06
NM_002309	LIF	mRNA	2.92362	5.26129e-09
NM_002338	LSAMP	mRNA	-2.57962	1.15044e-05
NM_002404	MFAP4	mRNA	-2.77016	7.92265e-05
NM_002415	MIF	mRNA	1.49723	0.0038295
NM_002423	MMP7	mRNA	25.8179	1.43564e-08
NM_002543	OLR1	mRNA	7.57248	0.00512271
NM_002569	FURIN	mRNA	22.1829	3.06512e-06
NM_002615	SERPINF1	mRNA	-1.98545	0.000896791
NM_002627	PFKP	mRNA	1.75369	0.0112767
NM_002629	PGAM1	mRNA	1.10797	0.0429973
NM_002658	PLAU	mRNA	-1.73291	0.0195971
NM_002727	SRGN	mRNA	1.58341	0.000122426
NM_002746	MAPK3	mRNA	1.32189	0.035758
NM_002831	PTPN6	mRNA	22.2277	2.91506e-06
NM_002832	PTPN7	mRNA	21.1466	5.22396e-12
NM_002933	RNASE1	mRNA	23.6156	4.96453e-07
NM_002964	S100A8	mRNA	20.6706	2.95562e-10
NM_002965	S100A9	mRNA	22.5432	2.04351e-06
NM_002970	SAT1	mRNA	1.72975	0.0025397
NM_003075	SMARCC2	mRNA	5.53221	0.00327167
NM_003087	SNCG	mRNA	5.41214	0.00639911
NM_003109	SP1	mRNA	-1.2842	0.000180576
NM_003120	SPI1	mRNA	22.8187	1.42319e-06
NM_003155	STC1	mRNA	3.90653	4.6313e-11
NM_003177	SYK	mRNA	21.4107	7.79234e-06
NM_003238	TGFB2	mRNA	1.29746	0.038091
NM_003254	TIMP1	mRNA	2.69407	5.26516e-09
NM_003266	TLR4	mRNA	1.38025	0.00993354
NM_003307	TRPM2	mRNA	20.8718	5.0294e-11
NM_003332	TYROBP	mRNA	23.3141	7.43425e-07
NM_003465	CHIT1	mRNA	22.7837	1.48756e-06
NM_003505	FZD1	mRNA	-1.59869	2.91256e-08
NM_003706	PLA2G4C	mRNA	7.53523	0.00393645
NM_003714	STC2	mRNA	1.47938	0.00706448
NM_003739	AKR1C3	mRNA	-0.992125	0.00315792
NM_003840	TNFRSF10D	mRNA	1.3536	0.0122372
NM_003874	CD84	mRNA	23.9485	3.02728e-07
NM_003882	CCN4	mRNA	-2.75682	8.32884e-08
NM_003887	ASAP2	mRNA	2.35477	0.00454018
NM_003979	GPRC5A	mRNA	3.40626	5.40394e-06
NM_004047	ATP6V0B	mRNA	0.887028	0.0407855
NM_004052	BNIP3	mRNA	2.11414	3.22906e-06
NM_004054	C3AR1	mRNA	20.4212	2.77569e-05
NM_004172	SLC1A3	mRNA	-3.17076	0.0139606
NM_004244	CD163	mRNA	21.223	3.21703e-12
NM_004288	CYTIP	mRNA	7.81454	0.0116445
NM_004566	PFKFB3	mRNA	2.78876	7.38714e-06
NM_004567	PFKFB4	mRNA	3.37785	0.00145603
NM_004657	CAVIN2	mRNA	3.86077	0.0490328
NM_004665	VNN2	mRNA	21.4454	7.49293e-06
NM_004670	PAPSS2	mRNA	1.20452	0.032039
NM_004775	B4GALT6	mRNA	1.61273	0.0463425
NM_004776	B4GALT5	mRNA	-0.974216	0.0437347
NM_004809	STOML1	mRNA	7.1515	0.0269316
NM_004905	PRDX6	mRNA	1.16056	0.0287131
NM_004994	MMP9	mRNA	26.1104	8.75571e-09
NM_005020	PDE1C	mRNA	22.2129	2.96584e-06
NM_005068	SIM1	mRNA	7.85566	0.000679971
NM_005084	PLA2G7	mRNA	23.8491	3.5078e-07
NM_005165	ALDOC	mRNA	2.15252	0.00926803
NM_005173	ATP2A3	mRNA	21.2019	3.84001e-12
NM_005197	FOXN3	mRNA	-1.03507	0.0228855
NM_005248	FGR	mRNA	21.0095	1.58532e-11
NM_005257	GATA6	mRNA	2.29537	0.00105355
NM_005318	H1-0	mRNA	-0.800097	0.0346823
NM_005337	NCKAP1L	mRNA	23.333	7.30545e-07
NM_005410	SELENOP	mRNA	1.38182	0.000742355
NM_005439	MLF2	mRNA	24.4071	1.45647e-07
NM_005565	LCP2	mRNA	20.7143	2.01275e-10
NM_005615	RNASE6	mRNA	20.9751	1.82306e-11
NM_005627	SGK1	mRNA	1.5322	0.00927425
NM_005654	NR2F1	mRNA	2.01123	3.87526e-05
NM_005657	TP53BP1	mRNA	-21.4013	4.41777e-11
NM_005761	PLXNC1	mRNA	22.8283	1.40726e-06
NM_005852	CHD3	mRNA	21.0681	1.04306e-11
NM_005902	SMAD3	mRNA	0.97454	0.0445561
NM_005907	MAN1A1	mRNA	-1.08682	5.6284e-05
NM_006264	PTPN13	mRNA	-1.27457	0.0113958
NM_006368	CREB3	mRNA	0.852384	0.0153682
NM_006633	IQGAP2	mRNA	21.0798	8.4855e-12
NM_006734	HIVEP2	mRNA	-1.18699	0.00251765
NM_006750	SNTB2	mRNA	-1.07366	0.0466126
NM_006779	CDC42EP2	mRNA	1.72791	0.0281923
NM_006843	SDS	mRNA	23.0306	1.08958e-06
NM_006894	FMO3	mRNA	-3.3679	0.0150889
NM_006901	MYO9A	mRNA	-7.81023	0.0306487
NM_006933	SLC5A3	mRNA	-1.05892	0.0480741
NM_006962	ZNF182	mRNA	-7.86737	0.0288175
NM_007112	THBS3	mRNA	-1.60848	0.0370809
NM_007224	NXPH4	mRNA	2.74357	0.0229385
NM_007255	B4GALT7	mRNA	1.32416	0.0117745
NM_007256	SLCO2B1	mRNA	23.224	8.43012e-07
NM_007261	CD300A	mRNA	20.7143	2.01275e-10
NM_007268	VSIG4	mRNA	21.6029	6.2886e-06
NM_007279	U2AF2	mRNA	20.762	1.21146e-10
NM_007326	CYB5R3	mRNA	6.84876	0.00245362
NM_007365	PADI2	mRNA	4.01537	0.00130128
NM_009587	LGALS9	mRNA	21.9522	4.05141e-06
NM_012164	FBXW2	mRNA	21.5844	6.39174e-06
NM_012242	DKK1	mRNA	2.79132	3.29904e-13
NM_012292	ARHGAP45	mRNA	21.1184	6.2477e-12
NM_012335	MYO1F	mRNA	22.6631	1.76464e-06
NM_013342	TFPT	mRNA	20.9751	1.82306e-11
NM_013385	CYTH4	mRNA	21.5941	6.35497e-06
NM_013402	FADS1	mRNA	-1.16061	0.00811331
NM_013410	AK4	mRNA	3.10857	5.48972e-06
NM_013989	DIO2	mRNA	5.68152	0.00015102
NM_014141	CNTNAP2	mRNA	-5.63186	0.0359383
NM_014159	SETD2	mRNA	-0.873345	0.0212729
NM_014255	CNPY2	mRNA	0.911628	0.0424693
NM_014367	FAM162A	mRNA	1.23741	0.047995
NM_014391	ANKRD1	mRNA	4.16285	0.000324367
NM_014452	TNFRSF21	mRNA	1.5984	0.0302594
NM_014479	ADAMDEC1	mRNA	23.1039	9.9034e-07
NM_014831	TRANK1	mRNA	20.8938	4.78749e-11
NM_014911	AAK1	mRNA	-22.2892	2.75605e-06
NM_015027	PDXDC1	mRNA	-23.5903	5.13449e-07
NM_015136	STAB1	mRNA	22.4719	2.20525e-06
NM_015286	SYNM	mRNA	-2.01752	0.00259386
NM_015392	NPDC1	mRNA	1.48674	0.00637903
NM_015491	PNISR	mRNA	-7.77858	0.0378206
NM_015513	CRELD1	mRNA	1.93583	4.49527e-05
NM_015642	ZBTB20	mRNA	-22.1958	3.03727e-06
NM_015690	STK36	mRNA	-8.29725	0.000157869
NM_015902	UBR5	mRNA	-0.909021	0.0374221
NM_015991	C1QA	mRNA	22.3907	2.43939e-06
NM_016147	PPME1	mRNA	1.1367	0.0149965
NM_016176	SDF4	mRNA	0.829996	0.042409
NM_016293	BIN2	mRNA	20.7461	1.53098e-10
NM_016352	CPA4	mRNA	3.32845	1.21146e-10
NM_016428	ABI3	mRNA	21.1184	6.2477e-12
NM_016531	KLF3	mRNA	-0.962042	0.0423181
NM_016599	MYOZ2	mRNA	8.03055	0.00617247
NM_017519	ARID1B	mRNA	-1.97081	0.00194418
NM_017637	BNC2	mRNA	-1.08972	0.0316438
NM_017680	ASPN	mRNA	-3.39094	0.00951123
NM_017723	TOR4A	mRNA	2.12395	0.00756022
NM_017839	LPCAT2	mRNA	2.39422	0.00143899
NM_018003	UACA	mRNA	1.95073	8.61196e-05
NM_018429	BDP1	mRNA	-21.6857	5.34417e-12
NM_018913	PCDHGA10	mRNA	-1.66493	0.000281915
NM_018927	PCDHGB7	mRNA	-1.75211	0.0200271
NM_018990	SASH3	mRNA	21.3954	7.89506e-06
NM_019107	MYDGF	mRNA	1.14375	0.00214049
NM_020125	SLAMF8	mRNA	21.7863	4.98348e-06
NM_020376	PNPLA2	mRNA	1.14368	0.021485
NM_020433	JPH2	mRNA	-3.61745	0.0402148
NM_020458	TTC7A	mRNA	1.61606	0.0172968
NM_020711	ERMN	mRNA	21.75	5.21791e-06
NM_020980	AQP9	mRNA	22.1512	3.17837e-06
NM_021110	COL14A1	mRNA	-1.70393	0.0291546
NM_021140	KDM6A	mRNA	-8.03254	0.000280848
NM_021201	MS4A7	mRNA	21.9968	3.82162e-06
NM_021939	FKBP10	mRNA	0.868671	0.00941196
NM_021962	ABR	mRNA	7.83973	0.031887
NM_021978	ST14	mRNA	21.5126	6.86454e-06
NM_022164	TINAGL1	mRNA	3.66369	0.0392211
NM_022166	XYLT1	mRNA	-1.36063	0.0204334
NM_022369	STRA6	mRNA	20.762	1.21146e-10
NM_022463	NXN	mRNA	-0.997311	0.035758
NM_022469	GREM2	mRNA	1.58823	0.0498345
NM_022875	SMN2	mRNA	-7.85965	0.026738
NM_023011	UPF3A	mRNA	-7.91887	0.000543339
NM_023068	SIGLEC1	mRNA	21.0843	1.15668e-05
NM_024050	DDA1	mRNA	0.934949	0.0295741
NM_024112	BBLN	mRNA	1.1058	0.0409276
NM_024676	SH3D21	mRNA	4.46648	0.000670518
NM_024812	BAALC	mRNA	-2.12851	0.032177
NM_025059	CCDC170	mRNA	-2.17625	0.0386718
NM_025202	EFHD1	mRNA	6.6561	0.0222006
NM_030786	SYNC	mRNA	-1.078	0.0220677
NM_031311	CPVL	mRNA	21.1184	6.2477e-12
NM_031471	FERMT3	mRNA	20.4212	2.77569e-05
NM_031957	KRTAP1-5	mRNA	2.132	0.0286384
NM_032433	ZNF333	mRNA	-7.26142	0.0117504
NM_032440	LCOR	mRNA	20.8032	9.31886e-11
NM_032823	AOPEP	mRNA	-21.4564	2.9061e-11
NM_032866	CGNL1	mRNA	-3.52576	0.0216939
NM_032873	UBASH3B	mRNA	1.58538	0.00318635
NM_032959	POLR2J2	mRNA	2.41202	7.47661e-07
NM_033430	PDE5A	mRNA	1.86122	0.000834028
NM_033625	RPL34	mRNA	21.3377	1.58611e-12
NM_052868	IGSF8	mRNA	2.30081	1.93071e-05
NM_052925	LENG8	mRNA	22.1596	3.15635e-06
NM_080683	PTPN13	mRNA	-1.36308	0.00144499
NM_080838	CCN4	mRNA	-2.53001	0.000971887
NM_080921	PTPRC	mRNA	22.3066	2.705e-06
NM_130439	MXI1	mRNA	1.57064	0.0149744
NM_130440	PTPRF	mRNA	1.66503	0.00220107
NM_130799	MEN1	mRNA	-7.02838	0.0286384
NM_130830	LRRC15	mRNA	-3.14821	6.2732e-07
NM_133265	AMOT	mRNA	-7.85639	0.0269316
NM_133376	ITGB1	mRNA	1.88205	0.00149086
NM_133468	BMPER	mRNA	7.18943	0.0243286
NM_138270	ATRX	mRNA	-21.7791	2.77284e-12
NM_138461	TM4SF19	mRNA	21.3714	7.95862e-06
NM_138554	TLR4	mRNA	2.35204	5.72764e-05
NM_138636	TLR8	mRNA	19.5097	4.41777e-11
NM_138970	NRXN3	mRNA	5.18891	0.0182213
NM_139029	CD151	mRNA	0.956592	0.0326728
NM_139249	MS4A6E	mRNA	22.9589	1.18376e-06
NM_144732	HNRNPUL1	mRNA	23.0558	1.05941e-06
NM_144778	MBNL2	mRNA	-5.64092	0.0298941
NM_145015	MRGPRF	mRNA	-1.41677	0.00218858
NM_145175	LRATD1	mRNA	-3.05373	0.000389166
NM_145244	DDIT4L	mRNA	-4.83324	2.49303e-15
NM_145256	LRRC25	mRNA	20.6706	2.95562e-10
NM_145868	ANXA11	mRNA	21.3504	1.58611e-12
NM_145912	NFAM1	mRNA	21.0222	1.24113e-05
NM_148975	MS4A4A	mRNA	21.1971	9.97592e-06
NM_152309	PIK3AP1	mRNA	22.057	3.52167e-06
NM_152536	FGD5	mRNA	21.2953	1.93125e-12
NM_153267	MAMDC2	mRNA	-3.85862	0.0128206
NM_153332	ERI1	mRNA	21.6703	5.76633e-06
NM_153690	FAM43A	mRNA	1.96447	0.0255011
NM_170674	MEIS2	mRNA	6.6282	0.0445561
NM_170733	BDNF	mRNA	3.06356	0.00340462
NM_171846	LACTB	mRNA	2.0473	0.000121753
NM_172369	C1QC	mRNA	23.0366	1.08333e-06
NM_174911	LRATD2	mRNA	-21.372	6.91291e-11
NM_174929	ZMIZ2	mRNA	21.9928	3.83462e-06
NM_175862	CD86	mRNA	22.1512	3.17837e-06
NM_177964	LYPD6B	mRNA	2.62039	0.00105433
NM_177985	ARL5A	mRNA	-7.69317	0.0453624
NM_178272	PILRA	mRNA	21.1048	7.26378e-12
NM_178425	HDAC9	mRNA	-7.91304	0.0258092
NM_181354	OXR1	mRNA	8.2171	0.000494716
NM_182487	OLFML2A	mRNA	-1.88724	2.28709e-05
NM_182691	SRPK2	mRNA	-7.85377	0.0274876
NM_182943	PLOD2	mRNA	1.53983	0.0382145
NM_184041	ALDOA	mRNA	1.66011	0.00233785
NM_198234	RNASE1	mRNA	20.761	1.32051e-10
NM_198834	ACACA	mRNA	-8.67825	1.05055e-05
NM_198951	TGM2	mRNA	3.25054	1.79796e-06
NM_199002	ARHGEF1	mRNA	1.70083	0.0413671
NM_201381	PLEC	mRNA	-21.8521	1.88441e-12
NM_201997	SF1	mRNA	-1.46202	0.0378206
NM_203329	CD59	mRNA	7.22322	0.0478289
NM_203371	FIBIN	mRNA	-1.71999	0.00913313
NM_203416	CD163	mRNA	21.4057	7.80947e-06
NM_203464	AK4	mRNA	2.37808	0.000304522
NM_206938	MS4A7	mRNA	21.5526	6.60716e-06
NM_207518	PRKACA	mRNA	23.6836	4.49199e-07
NM_207585	IFNAR2	mRNA	-4.62239	0.0342187
XM_003403882	LOC100653049	mRNA	6.31841	2.47779e-06
XM_005245422	PAPPA2	mRNA	21.6875	5.65068e-06
XM_005246065	COL6A3	mRNA	-21.9886	8.86348e-13
XM_005246239	SPEG	mRNA	-1.1725	0.0201092
XM_005246582	NAB1	mRNA	-21.8442	1.88441e-12
XM_005246779	RAPH1	mRNA	5.13424	0.000859505
XM_005247465	MBNL1	mRNA	-7.47052	0.00471069
XM_005248342	SLC1A3	mRNA	-3.57548	0.00580045
XM_005250574	CACNA2D1	mRNA	3.14691	1.10951e-06
XM_005251745	PRUNE2	mRNA	7.14574	0.00260258
XM_005252244	AKNA	mRNA	-8.53074	7.53282e-06
XM_005253980	ANKRD13A	mRNA	21.3363	8.20669e-06
XM_005254234	FAN1	mRNA	-21.9797	8.86348e-13
XM_005254505	DPP8	mRNA	7.13141	0.0327027
XM_005254726	CGNL1	mRNA	-7.76078	0.00118551
XM_005255775	CTCF	mRNA	-8.99673	6.73167e-08
XM_005255863	GSE1	mRNA	21.3252	8.36742e-06
XM_005256182	CMIP	mRNA	9.56555	3.4279e-08
XM_005256670	GEMIN4	mRNA	7.83113	0.000794251
XM_005257308	ITGA3	mRNA	2.17107	0.000157869
XM_005257937	AP2B1	mRNA	1.75629	0.00775967
XM_005257963	WSB1	mRNA	-21.8409	1.88441e-12
XM_005258095	ANKRD12	mRNA	-8.08148	7.94344e-05
XM_005258461	HNRNPUL1	mRNA	-8.87411	5.39474e-05
XM_005259924	NOTCH3	mRNA	2.3184	7.30545e-07
XM_005260421	PHF20	mRNA	21.8131	4.82729e-06
XM_005260583	RAE1	mRNA	20.7001	2.28698e-10
XM_005260975	KCNJ15	mRNA	-8.01412	0.000213787
XM_005261696	RANGAP1	mRNA	-22.2027	3.01454e-06
XM_005261790	SHISAL1	mRNA	-1.80291	0.0409978
XM_005262560	KDM5D	mRNA	-9.72342	2.21091e-10
XM_005263477	ERRFI1	mRNA	1.74429	0.0437253
XM_005263827	TMEM87B	mRNA	-23.5774	5.21973e-07
XM_005264005	RANBP2	mRNA	6.19391	0.00666482
XM_005264048	MAP4K4	mRNA	-8.36507	5.39474e-05
XM_005264050	MAP4K4	mRNA	7.71967	0.0445392
XM_005264974	STAB1	mRNA	22.4268	2.34705e-06
XM_005265074	GOLGA4	mRNA	20.682	2.95562e-10
XM_005265993	RUFY1	mRNA	21.6055	6.28008e-06
XM_005266249	AKAP11	mRNA	-7.6397	0.0489333
XM_005266449	SUPT20H	mRNA	-7.0724	0.0347403
XM_005266816	TMEM200A	mRNA	2.00897	0.00883517
XM_005266867	FOXO3	mRNA	-22.6121	1.88893e-06
XM_005268773	B4GALNT1	mRNA	21.1113	6.72875e-12
XM_005268840	ITGA7	mRNA	2.08654	0.0226405
XM_005270676	TUT4	mRNA	-7.69357	0.00176164
XM_005271081	PTPRF	mRNA	1.99393	0.0305325
XM_005271910	DMXL1	mRNA	-21.4888	2.30887e-11
XM_005272239	ADAMTSL2	mRNA	-6.27473	0.0167088
XM_005273559	PPP2R2A	mRNA	3.14136	0.0116268
XM_005274626	REPS2	mRNA	-7.81112	0.000528606
XM_006710798	PTPRF	mRNA	1.77994	0.00157378
XM_006710812	SORT1	mRNA	-22.1708	3.12722e-06
XM_006710909	KIAA0319L	mRNA	21.9203	4.2131e-06
XM_006710995	STRIP1	mRNA	7.95424	0.0220519
XM_006711758	AHCTF1	mRNA	8.61291	2.74165e-06
XM_006711991	EML4	mRNA	-21.3593	7.92899e-11
XM_006712005	GEN1	mRNA	21.371	7.95862e-06
XM_006712064	THADA	mRNA	-8.18799	0.000284372
XM_006712646	HECW2	mRNA	6.46414	3.3723e-06
XM_006712720	TFPI	mRNA	2.81985	0.0472773
XM_006714242	TET2	mRNA	-8.38207	3.52325e-05
XM_006714463	RICTOR	mRNA	21.1304	5.12563e-12
XM_006715683	OSBPL3	mRNA	-8.3313	0.000537175
XM_006716793	CNTLN	mRNA	-7.57107	0.00251765
XM_006717294	AKNA	mRNA	7.81616	0.0381566
XM_006718638	EMSY	mRNA	20.7143	2.01275e-10
XM_006719459	VPS29	mRNA	-21.6093	8.78456e-12
XM_006719623	PUS7L	mRNA	-6.9795	0.0462323
XM_006720236	METTL17	mRNA	7.87433	0.0299119
XM_006720996	LOC102723728	mRNA	23.8689	3.41273e-07
XM_006721563	ZBTB4	mRNA	21.0566	1.18687e-05
XM_006721807	TANC2	mRNA	-9.46326	3.29904e-13
XM_006721853	ACACA	mRNA	-1.7934	0.0116547
XM_006722586	CTIF	mRNA	7.47148	0.00576367
XM_006723693	CEP250	mRNA	8.25989	4.79576e-05
XM_006723784	KCNB1	mRNA	21.579	6.40154e-06
XM_006724281	EIF4ENIF1	mRNA	-7.01722	0.0382321
XM_006724727	STAG2	mRNA	-21.3881	6.3745e-11
XM_011509062	ADAR	mRNA	-8.01106	0.000124949
XM_011509323	NFASC	mRNA	4.58382	0.0224808
XM_011510215	UBAP2L	mRNA	7.09131	0.0306247
XM_011510361	NBAS	mRNA	21.362	8.03224e-06
XM_011510533	FMNL2	mRNA	8.8607	1.31412e-05
XM_011510574	COL6A3	mRNA	-1.12604	0.011852
XM_011510585	FBLN7	mRNA	7.9619	0.000698795
XM_011510787	PIKFYVE	mRNA	-8.34763	1.15044e-05
XM_011511345	PDK1	mRNA	1.89286	0.000261219
XM_011511617	SCN9A	mRNA	-21.1413	1.21889e-11
XM_011511690	TRAK2	mRNA	20.9239	3.8177e-11
XM_011512645	ABI3BP	mRNA	21.9467	4.07425e-06
XM_011513143	TBL1XR1	mRNA	-7.98962	5.20885e-15
XM_011513832	FBXL5	mRNA	20.762	1.21146e-10
XM_011514006	RICTOR	mRNA	-22.383	2.4643e-06
XM_011514015	NIPBL	mRNA	-8.05622	3.03964e-06
XM_011514022	RAI14	mRNA	23.002	1.13077e-06
XM_011514046	MYO10	mRNA	8.84366	3.53354e-05
XM_011514205	RANBP9	mRNA	7.81246	0.0358281
XM_011514423	CUL9	mRNA	-7.2197	0.014644
XM_011514449	CD2AP	mRNA	21.3857	7.95378e-06
XM_011515246	DPY19L1	mRNA	-7.82096	0.000717484
XM_011515256	KBTBD2	mRNA	22.2638	2.77682e-06
XM_011515257	KBTBD2	mRNA	-7.79516	0.0316371
XM_011515477	TNS3	mRNA	2.48389	0.00134712
XM_011515481	TNS3	mRNA	20.92	1.41762e-05
XM_011516078	HIPK2	mRNA	7.19125	0.0216633
XM_011516442	KIAA1549	mRNA	-8.08727	0.000165128
XM_011517135	PDP1	mRNA	7.87366	0.032177
XM_011517544	PLAG1	mRNA	7.797	0.00108739
XM_011517712	RNF38	mRNA	9.28357	7.03033e-09
XM_011518328	PRUNE2	mRNA	-8.84437	2.06684e-06
XM_011518402	FNBP1	mRNA	-21.9935	8.86348e-13
XM_011518506	GAPVD1	mRNA	-7.82388	0.0301445
XM_011518578	RAPGEF1	mRNA	7.23698	0.0299119
XM_011519137	ELP1	mRNA	7.04923	1.87957e-06
XM_011519969	KIAA1549L	mRNA	8.42491	2.68332e-05
XM_011520477	TP53I11	mRNA	7.30293	0.0144915
XM_011521367	BAHD1	mRNA	20.7137	2.30055e-10
XM_011521516	IGF1R	mRNA	20.8815	3.91147e-11
XM_011521744	ZNF770	mRNA	22.2773	2.76864e-06
XM_011521782	MAPK6	mRNA	-7.56257	0.0029938
XM_011522036	PEAK1	mRNA	7.7483	0.0429973
XM_011522502	MYH11	mRNA	-7.38818	0.0217658
XM_011522537	PKD1	mRNA	10.5187	6.72875e-12
XM_011522686	AXIN1	mRNA	7.01096	0.0382321
XM_011522764	RAB11FIP3	mRNA	20.889	4.81109e-11
XM_011522865	ZC3H18	mRNA	21.8065	4.86182e-06
XM_011524524	BPTF	mRNA	20.762	1.21146e-10
XM_011524726	HOXB3	mRNA	-7.95957	0.000625295
XM_011525099	FKBP10	mRNA	0.994811	0.0193086
XM_011527695	ZNF358	mRNA	23.083	1.01924e-06
XM_011528362	ZNF333	mRNA	-21.5846	1.05456e-11
XM_011528978	SLC17A9	mRNA	1.81004	2.07677e-05
XM_011529028	TGM2	mRNA	2.96612	2.28698e-10
XM_011529103	CBFA2T2	mRNA	20.9946	2.05407e-11
XM_011529588	ZBTB21	mRNA	20.8032	9.31886e-11
XM_011529726	TRAPPC10	mRNA	-7.12774	0.0243286
XM_011529767	RUNX1	mRNA	21.0653	1.07639e-11
XM_011530017	KIAA0930	mRNA	20.7891	1.05693e-10
XM_011530366	WNT7B	mRNA	-3.6454	0.0188455
XM_011531055	TMEM164	mRNA	-7.87638	0.0278354
XM_011531634	ZNF827	mRNA	-21.634	7.99181e-12
XM_011531714	ELF2	mRNA	7.58389	0.00951123
XM_011532201	BMPR1B	mRNA	-7.4409	0.00883817
XM_011532234	ELOVL6	mRNA	-6.87807	0.0462323
XM_011532335	COL25A1	mRNA	-7.79991	0.0365104
XM_011532901	CRIM1	mRNA	2.41653	0.00134722
XM_011532935	HEATR5B	mRNA	5.47797	0.0076448
XM_011533092	VRK2	mRNA	-7.34767	0.00771115
XM_011533807	HEMK1	mRNA	7.78682	0.00168966
XM_011534061	NR2C2	mRNA	-22.5295	2.07388e-06
XM_011534664	CANX	mRNA	2.44059	0.0111241
XM_011534840	ZNF140	mRNA	-7.4168	0.00765702
XM_011534905	AKAP11	mRNA	-8.80533	6.64954e-07
XM_011534907	KLF12	mRNA	9.24505	0.042409
XM_011534911	KLF12	mRNA	-21.6861	4.89749e-12
XM_011535039	SACS	mRNA	20.8758	4.61891e-11
XM_011535419	TMEM200A	mRNA	1.91656	0.0317336
XM_011535434	COL12A1	mRNA	-16.3076	3.55092e-08
XM_011536016	PTPRK	mRNA	8.55311	4.05141e-06
XM_011536355	SEC23A	mRNA	21.2773	2.34468e-12
XM_011536373	WDHD1	mRNA	7.80739	0.00841181
XM_011536563	ATG14	mRNA	-21.6097	8.78399e-12
XM_011536602	DICER1	mRNA	-21.7343	3.97057e-12
XM_011536880	PPM1A	mRNA	-7.44609	0.00518186
XM_011537903	NEDD1	mRNA	-21.6406	7.26378e-12
XM_011537989	ALDH1L2	mRNA	-7.90892	0.0417187
XM_011538025	ARID2	mRNA	21.3714	7.95862e-06
XM_011538073	WASHC4	mRNA	8.8564	1.27169e-06
XM_011538798	ULK1	mRNA	8.35594	3.97629e-05
XM_011538961	UBE3B	mRNA	-7.7598	0.00177924
XM_011539301	ADAMTS14	mRNA	7.70978	0.0489333
XM_011539831	NFKB2	mRNA	20.64	3.86219e-10
XM_011540207	TET1	mRNA	7.71528	0.0437347
XM_011540381	SEC24C	mRNA	-7.41927	0.00729003
XM_011540742	MIB2	mRNA	7.96723	0.000387107
XM_011541010	FGR	mRNA	21.1912	3.97057e-12
XM_011541061	MAST2	mRNA	-21.4364	4.32214e-11
XM_011541109	UBR4	mRNA	19.8899	8.52397e-11
XM_011542021	SLC9A1	mRNA	-7.00934	0.0462323
XM_011542328	DOCK7	mRNA	1.97501	0.0390441
XM_011542621	POGLUT3	mRNA	-8.27937	1.85198e-05
XM_011542854	NPAT	mRNA	7.31042	0.0122844
XM_011543155	JMY	mRNA	-8.18396	7.3503e-05
XM_011543364	CHSY3	mRNA	-7.89667	0.0347403
XM_011544900	ZDHHC5	mRNA	23.8227	3.64365e-07
XM_011545033	LTBP3	mRNA	22.9361	1.2167e-06
XM_011545467	DMD	mRNA	20.6797	3.11199e-10
XM_011545916	FBRS	mRNA	7.05187	0.0403922
XM_011546133	ADA2	mRNA	22.2638	2.77682e-06
XM_017000345	NEK7	mRNA	1.97852	0.0195971
XM_017000757	PLEKHM2	mRNA	20.067	2.30887e-11
XM_017000758	PLEKHM2	mRNA	22.1243	3.24557e-06
XM_017000824	UBR4	mRNA	8.30684	0.000170902
XM_017000834	USP24	mRNA	-1.24868	0.00427302
XM_017000864	TARDBP	mRNA	-7.65053	0.00177172
XM_017001527	SWT1	mRNA	7.44332	0.00637903
XM_017001785	ASH1L	mRNA	-23.5129	5.73471e-07
XM_017001840	FMN2	mRNA	6.75442	0.0284463
XM_017002340	SH3D21	mRNA	21.0566	1.18687e-05
XM_017002349	TTLL7	mRNA	-8.27051	3.7055e-05
XM_017002690	EIF4G3	mRNA	7.93728	0.000328975
XM_017002790	PRPF3	mRNA	20.8032	9.31886e-11
XM_017002835	IGSF8	mRNA	7.84949	0.0342187
XM_017002888	PDE4DIP	mRNA	7.42448	0.010547
XM_017002941	CEP170	mRNA	-4.63151	0.0281619
XM_017002959	ZC3H11A	mRNA	8.61438	0.000220006
XM_017003274	OSBPL6	mRNA	-1.55272	0.0247383
XM_017003293	PARD3B	mRNA	20.8056	1.6641e-05
XM_017003623	LPIN1	mRNA	-6.97261	0.0362214
XM_017004315	REV1	mRNA	7.05778	0.0364455
XM_017004394	SEMA4C	mRNA	21.17	4.68899e-12
XM_017004441	DOCK10	mRNA	21.0274	1.49712e-11
XM_017004780	SPTBN1	mRNA	-21.8879	1.2945e-12
XM_017004812	TNS1	mRNA	-9.18469	1.2775e-07
XM_017004992	PGAP1	mRNA	20.0564	2.30678e-11
XM_017005090	RHBDD1	mRNA	-7.0855	0.0229151
XM_017005105	NCK2	mRNA	21.1607	4.89749e-12
XM_017005232	CCNT2	mRNA	20.9866	1.94448e-11
XM_017006107	ABI3BP	mRNA	5.2213	0.0123532
XM_017006383	LSAMP	mRNA	-2.71885	0.0266878
XM_017006985	ROBO1	mRNA	1.97471	0.00370106
XM_017007023	RBSN	mRNA	-7.91043	0.0010892
XM_017007054	SHOX2	mRNA	4.86328	0.0339996
XM_017007063	FNDC3B	mRNA	-22.2749	2.76864e-06
XM_017007423	KAT2B	mRNA	-21.9482	1.04154e-12
XM_017007542	VGLL4	mRNA	-7.7713	0.0358797
XM_017008476	RNF150	mRNA	-1.48993	0.00030136
XM_017008494	UVSSA	mRNA	-8.31504	1.31408e-05
XM_017008527	REST	mRNA	-7.60612	0.002118
XM_017009216	SLC36A1	mRNA	-21.8064	2.16811e-12
XM_017009312	RICTOR	mRNA	-7.67975	0.0452949
XM_017009440	MTX3	mRNA	-21.3934	5.372e-11
XM_017009788	STK10	mRNA	20.8149	9.61857e-11
XM_017009803	TRIO	mRNA	1.73992	0.0120174
XM_017010009	ADAM19	mRNA	22.5187	2.09387e-06
XM_017010092	ZFYVE16	mRNA	20.986	2.12615e-11
XM_017010149	RANBP9	mRNA	22.7606	1.53499e-06
XM_017010217	BTN3A2	mRNA	-22.4121	2.38732e-06
XM_017010350	EPB41L2	mRNA	21.17	4.68899e-12
XM_017010559	DOP1A	mRNA	7.81713	0.0348153
XM_017011104	ARID1B	mRNA	-1.44948	0.0269459
XM_017011398	RNASET2	mRNA	5.43491	0.0076448
XM_017012414	COA1	mRNA	-7.73783	0.0382321
XM_017012654	CALD1	mRNA	22.6066	1.89214e-06
XM_017012731	TNRC18	mRNA	6.26017	0.0200271
XM_017013260	PSD3	mRNA	21.4072	7.80947e-06
XM_017013263	PSD3	mRNA	3.48707	0.0403922
XM_017013307	VIRMA	mRNA	20.067	2.30887e-11
XM_017013534	UBR5	mRNA	-2.1015	0.0207216
XM_017015012	NAA35	mRNA	-7.39838	0.00754984
XM_017015901	JMJD1C	mRNA	21.0578	1.02988e-11
XM_017016004	KAT6B	mRNA	7.02934	0.0346554
XM_017016443	ZMIZ1	mRNA	21.4107	7.79234e-06
XM_017016777	PCGF5	mRNA	-21.3737	7.33844e-11
XM_017016834	MYPN	mRNA	7.96046	0.0219726
XM_017016869	LDB1	mRNA	-7.53299	0.00479412
XM_017016913	DLG5	mRNA	-2.36716	3.22906e-06
XM_017017093	YAP1	mRNA	19.5097	4.41777e-11
XM_017017096	HYOU1	mRNA	1.73712	0.00178822
XM_017017314	ETS1	mRNA	-22.1178	3.27527e-06
XM_017017389	SHANK2	mRNA	7.81638	0.035758
XM_017017416	FAM168A	mRNA	-21.9234	1.04154e-12
XM_017017803	NPAT	mRNA	-7.41206	0.00747878
XM_017017878	KMT5B	mRNA	7.95584	0.000422535
XM_017018313	ALG9	mRNA	8.22957	5.17902e-05
XM_017018899	DENND5B	mRNA	-7.93662	0.000526598
XM_017019090	MED13L	mRNA	-0.775817	0.0438778
XM_017019516	POU6F1	mRNA	-6.94196	0.0473536
XM_017019687	RIMKLB	mRNA	8.21582	0.000117639
XM_017019724	PTPRB	mRNA	8.76327	0.000136977
XM_017020300	GPC6	mRNA	-1.91894	0.0285431
XM_017020382	AKAP11	mRNA	21.4733	7.26336e-06
XM_017020525	ZDHHC20	mRNA	-22.2904	2.75605e-06
XM_017020546	NBEA	mRNA	-8.27372	0.000160913
XM_017020732	ZMYM2	mRNA	-21.5184	2.04119e-11
XM_017021090	VASH1	mRNA	-2.75593	0.00623055
XM_017021263	ITPK1	mRNA	1.90854	0.0267123
XM_017021566	RNASE6	mRNA	20.64	3.86219e-10
XM_017021651	RIN3	mRNA	22.2124	2.96584e-06
XM_017021699	SETD3	mRNA	22.7463	1.56396e-06
XM_017022235	NEO1	mRNA	-1.46394	0.00479412
XM_017022374	DPP8	mRNA	-7.561	0.00294161
XM_017022394	UACA	mRNA	2.48132	1.32899e-08
XM_017022395	UACA	mRNA	2.08922	0.00037361
XM_017022537	TPM1	mRNA	20.7304	1.96368e-10
XM_017023067	SMG1	mRNA	22.4169	2.37523e-06
XM_017023077	ZNF423	mRNA	21.4628	7.35683e-06
XM_017023194	EEF2K	mRNA	21.5526	6.60716e-06
XM_017024056	TLK2	mRNA	7.88294	0.00089368
XM_017024062	CHD3	mRNA	-7.34629	0.0139142
XM_017024064	CHD3	mRNA	-0.803449	0.0460075
XM_017024066	CHD3	mRNA	-9.98281	1.82306e-11
XM_017024177	SLC43A2	mRNA	7.80985	0.000810365
XM_017024246	TRIM16L	mRNA	-7.15508	0.0316438
XM_017024779	MED1	mRNA	-21.4013	4.41777e-11
XM_017025003	UBTF	mRNA	-21.6861	4.89749e-12
XM_017025107	GGNBP2	mRNA	21.7084	5.49307e-06
XM_017026038	EMILIN2	mRNA	21.0687	9.22226e-12
XM_017026849	COL5A3	mRNA	22.1243	3.24557e-06
XM_017027545	KMT2B	mRNA	7.93113	0.0300726
XM_017027819	GNAS	mRNA	-7.73847	0.00104604
XM_017027820	GNAS	mRNA	21.8855	4.3699e-06
XM_017028008	NAPB	mRNA	7.12266	0.024558
XM_017028032	STK4	mRNA	-8.27848	4.67818e-05
XM_017028121	CBFA2T2	mRNA	-20.7336	1.84018e-05
XM_017028339	PRMT2	mRNA	-7.82119	4.52465e-05
XM_017028357	NCAM2	mRNA	-6.07509	6.0036e-08
XM_017028672	KIAA0930	mRNA	20.0564	2.30678e-11
XM_017028759	TMEM184B	mRNA	-7.6275	0.00274698
XM_017028905	SBF1	mRNA	21.4008	7.85132e-06
XM_017029399	TAB3	mRNA	-7.81378	0.000515099
XM_017029400	TAB3	mRNA	7.32345	0.0146317
XM_017029472	HCFC1	mRNA	22.434	2.3291e-06
XM_017029603	ATRX	mRNA	21.1184	6.2477e-12
XM_017029987	ARMCX2	mRNA	22.6027	1.89701e-06
XM_017029996	ARMCX2	mRNA	21.8855	4.3699e-06
XM_017029997	ARMCX2	mRNA	22.4105	2.38732e-06
XM_024446151	NSD1	mRNA	21.3005	2.08562e-12
XM_024446160	NSD1	mRNA	-8.64613	5.12346e-06
XM_024446198	BRD9	mRNA	20.9753	2.12615e-11
XM_024446335	SAMD3	mRNA	8.04775	0.00144699
XM_024446384	SASH1	mRNA	20.8032	9.31886e-11
XM_024446398	PNISR	mRNA	-21.6512	6.72875e-12
XM_024446479	AHI1	mRNA	-4.73113	0.0195322
XM_024446566	RSPH3	mRNA	7.82745	0.000698388
XM_024446633	SEMA3A	mRNA	-21.8515	1.58611e-12
XM_024446733	TMEM176B	mRNA	20.761	1.32051e-10
XM_024447094	EXTL3	mRNA	-21.5949	1.01704e-11
XM_024447137	MOV10	mRNA	6.92653	0.0462323
XM_024447437	ECM2	mRNA	-4.87263	0.00951123
XM_024447655	PFKFB2	mRNA	21.1053	8.21118e-12
XM_024448383	EXT2	mRNA	21.0937	1.14504e-05
XM_024448556	NUMA1	mRNA	7.79989	0.0383236
XM_024448814	GALNT6	mRNA	20.761	1.32051e-10
XM_024448869	PPTC7	mRNA	7.3118	0.0177795
XM_024448895	STK38L	mRNA	-21.4509	2.30678e-11
XM_024448896	STK38L	mRNA	21.5471	6.64468e-06
XM_024448943	GOLGA3	mRNA	9.67434	9.81927e-09
XM_024449205	WNT5B	mRNA	-21.9591	1.02327e-12
XM_024449212	CSRNP2	mRNA	7.97799	0.000685953
XM_024449424	KATNAL1	mRNA	-7.66714	0.0467769
XM_024449527	HECTD1	mRNA	-1.72255	0.00379712
XM_024449554	ERO1A	mRNA	1.4542	0.0115773
XM_024450382	NPIPA2	mRNA	-21.4253	3.94564e-11
XM_024450432	UBE2I	mRNA	20.7456	1.68043e-10
XM_024450560	SMYD4	mRNA	20.9624	2.30887e-11
XM_024450646	BPTF	mRNA	7.89265	0.0285431
XM_024450687	NAT9	mRNA	7.18722	0.0194224
XM_024450777	P4HB	mRNA	1.60332	0.00055339
XM_024451262	ZBTB14	mRNA	20.7891	1.05693e-10
XM_024451278	SERPINB7	mRNA	-21.4674	2.12615e-11
XM_024451665	SMARCA4	mRNA	9.22877	6.2732e-07
XM_024451823	DNTTIP1	mRNA	4.57772	0.0138309
XM_024452080	MX2	mRNA	20.6706	2.95562e-10
XM_024452240	LIF	mRNA	21.5744	6.43077e-06
XM_024452331	CHM	mRNA	21.6746	5.7443e-06
XM_024452769	FN1	mRNA	20.762	1.21146e-10
XM_024452889	LTBP1	mRNA	-1.22599	0.042409
XM_024453072	TNS1	mRNA	7.83863	0.00100705
XM_024453208	KYNU	mRNA	6.01423	0.0462323
XM_024453539	NKTR	mRNA	20.959	1.3439e-05
XM_024453599	PLOD2	mRNA	22.789	1.48462e-06
XM_024453919	ELF2	mRNA	7.1075	0.0337659
XM_024454079	GASK1B	mRNA	7.75606	0.0397919
XM_024454198	TLR1	mRNA	7.48022	0.00702029
XM_024454217	JADE1	mRNA	22.535	2.06227e-06
rna-NM_000544.3-2	TAP2	mRNA	-2.72174	0.032039
rna-NM_000544.3-3	TAP2	mRNA	-2.72174	0.032039
rna-NM_001002029.4-3	C4B	mRNA	-21.9271	1.04154e-12
rna-NM_001006665.2-2	RPS6KA1	mRNA	20.067	2.30887e-11
rna-NM_001129833.2-2	CACNA1C	mRNA	-7.00511	0.0428517
rna-NM_001134870.2-2	PPP1R18	mRNA	-23.1334	9.62471e-07
rna-NM_001134870.2-4	PPP1R18	mRNA	-23.1334	9.62471e-07
rna-NM_001135648.3-2	PTPRK	mRNA	-20.4446	1.82306e-11
rna-NM_001136153.2-2	ATF6B	mRNA	7.81124	0.0349626
rna-NM_001136153.2-4	ATF6B	mRNA	20.8283	8.38749e-11
rna-NM_001142275.1-2	NIPA1	mRNA	-7.83014	0.00142055
rna-NM_001163809.2-2	WDR81	mRNA	-22.9246	1.23765e-06
rna-NM_001199456.2-5	BRD2	mRNA	-7.6934	0.001649
rna-NM_001201329.2-2	PPP1R3B	mRNA	7.07713	0.032235
rna-NM_001277313.2-3	FMN1	mRNA	-7.83026	0.0309321
rna-NM_001286380.2-2	FAM120B	mRNA	21.0224	1.42136e-11
rna-NM_001288.5-2	CLIC1	mRNA	22.2277	2.91506e-06
rna-NM_001289133.2-2	BTBD7	mRNA	8.81553	6.39174e-06
rna-NM_001290043.2-4	TAP2	mRNA	10.9029	2.85311e-12
rna-NM_001293214.2-3	TUBB	mRNA	23.4719	6.00666e-07
rna-NM_001293215.2-3	TUBB	mRNA	23.1878	8.88502e-07
rna-NM_001293215.2-6	TUBB	mRNA	-21.4063	5.14489e-11
rna-NM_001293216.2-4	TUBB	mRNA	22.9601	1.18376e-06
rna-NM_001303007.2-3	DDAH2	mRNA	20.7001	2.28698e-10
rna-NM_001303007.2-4	DDAH2	mRNA	20.9225	3.2622e-11
rna-NM_001355476.2-2	GOLGA8Q	mRNA	7.19395	0.032039
rna-NM_001363999.1-2	CANX	mRNA	20.8173	8.38749e-11
rna-NM_001370138.1-2	KAT6B	mRNA	-6.99272	0.0413671
rna-NM_001370142.1-2	KAT6B	mRNA	-7.39391	0.00765702
rna-NM_001378137.1-2	CARS1	mRNA	10.2872	2.34468e-12
rna-NM_001384727.1-2	CTSB	mRNA	1.90262	0.0195971
rna-NM_001387989.1-5	BAG6	mRNA	6.99653	0.0386718
rna-NM_001388005.1-5	BAG6	mRNA	6.95873	0.0445561
rna-NM_002415.2-2	MIF	mRNA	1.49723	0.0038295
rna-NM_002586.5-6	PBX2	mRNA	-21.4509	2.30678e-11
rna-NM_004381.5-2	ATF6B	mRNA	23.0395	1.08239e-06
rna-NM_004381.5-4	ATF6B	mRNA	23.1147	9.7701e-07
rna-NM_004638.4-4	PRRC2A	mRNA	-23.6481	4.7409e-07
rna-NM_004640.7-4	DDX39B	mRNA	-22.2725	2.76864e-06
rna-NM_004640.7-5	DDX39B	mRNA	-22.2725	2.76864e-06
rna-NM_004640.7-6	DDX39B	mRNA	-22.2725	2.76864e-06
rna-NM_004640.7-7	DDX39B	mRNA	-22.2725	2.76864e-06
rna-NM_005104.4-7	BRD2	mRNA	-21.6979	4.94129e-12
rna-NM_005275.5-4	GNL1	mRNA	-22.3785	2.46621e-06
rna-NM_005275.5-7	GNL1	mRNA	-22.3785	2.46621e-06
rna-NM_005345.6-4	HSPA1A	mRNA	22.6525	1.78749e-06
rna-NM_005452.6-5	WDR46	mRNA	21.6581	5.85655e-06
rna-NM_005514.8-5	HLA-B	mRNA	-3.76265	0.0260184
rna-NM_005514.8-6	HLA-B	mRNA	25.7683	1.55672e-08
rna-NM_007026.4-2	DUSP14	mRNA	-23.9124	3.19977e-07
rna-NM_013342.4-3	TFPT	mRNA	21.2041	3.97057e-12
rna-NM_013342.4-5	TFPT	mRNA	-7.64046	0.0487232
rna-NM_013342.4-7	TFPT	mRNA	7.7407	0.0453624
rna-NM_013372.7-2	GREM1	mRNA	21.3717	7.95862e-06
rna-NM_013372.7-4	GREM1	mRNA	21.3717	7.95862e-06
rna-NM_014281.5-2	PUF60	mRNA	7.78659	0.039409
rna-NM_014567.5-2	BCAR1	mRNA	21.5831	6.39174e-06
rna-NM_014641.3-2	MDC1	mRNA	-21.634	7.99181e-12
rna-NM_014641.3-4	MDC1	mRNA	-21.9271	1.04154e-12
rna-NM_021184.4-3	C6orf47	mRNA	20.8628	6.3745e-11
rna-NM_021959.3-5	PPP1R11	mRNA	-22.9602	1.18376e-06
rna-NM_022166.4-2	XYLT1	mRNA	-1.36063	0.0204334
rna-NM_022369.4-2	STRA6	mRNA	20.762	1.21146e-10
rna-NM_022874.2-2	SMN1	mRNA	7.7585	0.0425088
rna-NM_031957.2-2	KRTAP1-5	mRNA	2.132	0.0286384
rna-NM_080598.6-3	DDX39B	mRNA	1.5518	0.0274395
rna-NM_080686.3-4	PRRC2A	mRNA	-25.0267	5.35584e-08
rna-NM_133471.4-2	PPP1R18	mRNA	-22.57	1.98149e-06
rna-NM_133471.4-4	PPP1R18	mRNA	-22.57	1.98149e-06
rna-NM_147782.4-2	CTSB	mRNA	1.34449	0.0300726
rna-NM_148919.4-4	PSMB8	mRNA	-22.0334	3.64717e-06
rna-NM_207518.3-2	PRKACA	mRNA	23.6836	4.49199e-07
