# Supplementary material for: Characterization of the biological and transcriptomic landscapes of bone marrow-derived mesenchymal stem cells in patients with multiple myeloma
Source: Cancer Cell Int. 2024 Mar 27;24:116. doi: 10.1186/s12935-024-03308-2 (PMC10976750; doi:10.1186/s12935-024-03308-2)
Supplement: Supplementary file 3 — Additional file 3: Table S4. Genetic variations between HD and MM. [file 12935_2024_3308_MOESM3_ESM.xlsx]

## Sheet: Sheet1
Additional file 3: Additional Table S4 Genetic variations between HD and MM
Gene ID	Chr	longExonStart	longExonEnd	shortExonStart	shortExonEnd	flankingExonStart	flankingExonEnd	Inclusion Level1
4125	NC_000019.10	12658427	12658513	12658427	12658510	12661259	12661376	0.058
9088	NC_000016.10	2973137	2973253	2973137	2973215	2973999	2974157	0.175
9866	NC_000011.10	8621031	8621321	8621031	8621237	8621644	8621819	0.535
6175	NC_000012.12	120200729	120200891	120200729	120200831	120201082	120201111	0.069
1107	NC_000017.11	7907890	7908019	7907893	7908019	7907600	7907702	0.209
9887	NC_000001.11	183517625	183517820	183517687	183517820	183515873	183515991	0.177
65125	NC_000012.12	878211	878361	878214	878361	871264	871348	0.635
63916	NC_000020.11	46394404	46394532	46394404	46394503	46398696	46398771	0.865
23301	NC_000002.12	62979187	62979335	62979190	62979335	62955516	62955660	0.915
6594	NC_000023.11	129446505	129447301	129446505	129447233	129448332	129448443	0.183
9351	NC_000016.10	2037825	2039026	2037858	2039026	2037537	2037600	0.888
1293	NC_000002.12	237368562	237369174	237368562	237368676	237371731	237372337	0.962
10658	NC_000011.10	47484388	47484523	47484388	47484520	47486749	47486798	0.943
80267	NC_000001.11	184710393	184710550	184710393	184710547	184711722	184711877	0.109
10772	NC_000001.11	23971572	23971626	23971572	23971623	23971849	23972012	0.75
10772	NC_000001.11	23964346	23967956	23964346	23967723	23971572	23971626	0.111
6936	NC_000002.12	75702198	75702447	75702198	75702423	75706522	75706651	0.223
169270	NC_000008.11	242886	243013	242917	243013	240823	240907	0.453
10988	NC_000012.12	95476070	95476178	95476073	95476178	95474151	95474330	0.854
84171	NC_000010.11	98257980	98258167	98257980	98258164	98259008	98259228	0.054
3150	NC_000021.9	39347378	39347483	39347378	39347478	39348291	39348339	0.693
3150	NC_000021.9	39347378	39347952	39347378	39347483	39348291	39348339	0.442
83695	NC_000012.12	2885161	2885534	2885282	2885534	2877222	2877282	0.008
90410	NC_000017.11	28332145	28332382	28332145	28332181	28335339	28335472	0.925
56342	NC_000019.10	10109912	10110020	10109915	10110020	10109630	10109707	0.986
81669	NC_000001.11	1398232	1398418	1398232	1398342	1398596	1398671	0.005
64219	NC_000023.11	69160860	69163298	69160860	69163140	69165371	69165453	0.073
88455	NC_000012.12	110028508	110028642	110028511	110028642	110027707	110027766	0.104
3213	NC_000017.11	48552026	48554840	48552026	48552360	48555530	48555618	0.805
5325	NC_000006.12	143966157	143966285	143966157	143966198	143968906	143968978	0.168
84908	NC_000002.12	70300839	70301603	70300839	70300980	70301924	70302067	0.068
92715	NC_000009.12	137574751	137574846	137574751	137574843	137576079	137576167	0.109
4883	NC_000005.10	32784795	32784883	32784798	32784883	32782892	32783028	0.343
27032	NC_000003.12	130894589	130894775	130894707	130894775	130894083	130894337	0.652
5094	NC_000012.12	53468776	53468832	53468779	53468832	53467804	53467843	0.834
23770	NC_000019.10	18538215	18538436	18538215	18538433	18539370	18539459	0.687
201163	NC_000017.11	17228622	17229830	17228622	17228821	17231793	17231882	0.436
9528	NC_000001.11	54040755	54040840	54040755	54040837	54041723	54041805	0.301
84725	NC_000007.14	30049190	30049382	30049223	30049382	30047831	30047956	0.105
54796	NC_000009.12	16409502	16419649	16409502	16419643	16435554	16437524	0.958
54507	NC_000001.11	150556161	150556366	150556196	150556366	150555428	150555565	0.885
4802	NC_000001.11	40770396	40771603	40770708	40771603	40769355	40769415	0.098
91612	NC_000014.9	64926006	64926080	64926009	64926080	64923990	64924126	0.268
54778	NC_000015.10	59084101	59084254	59084128	59084254	59080935	59081284	0.099
5589	NC_000019.10	11447692	11447789	11447722	11447789	11447438	11447618	0.771
79777	NC_000017.11	45142582	45144176	45143442	45144176	45139020	45139160	0.156
63892	NC_000002.12	43551788	43551925	43551788	43551922	43552203	43552339	0.936
6597	NC_000019.10	11041297	11041560	11041306	11041560	11034913	11035132	0.01
9013	NC_000016.10	84184850	84185060	84184850	84184899	84186900	84187057	0.514
51006	NC_000020.11	46355072	46355279	46355072	46355241	46355801	46355874	0.04
11119	NC_000006.12	26412411	26415208	26413168	26415208	26411554	26411581	0.065
1802	NC_000001.11	43970905	43971189	43970965	43971189	43970595	43970708	0.125
29117	NC_000016.10	50320662	50320777	50320662	50320774	50321981	50322038	0.283
327657	NC_000014.9	94469212	94469857	94469212	94469667	94476135	94476197	0.96
138162	NC_000009.12	135495180	135495615	135495180	135495569	135498584	135498663	0.936
60626	NC_000011.10	209174	209318	209270	209318	207707	208938	0.07
6272	NC_000001.11	109345750	109345881	109345750	109345878	109347482	109347532	0.634
79744	NC_000019.10	57491467	57491597	57491470	57491597	57490146	57490185	0.246
4839	NC_000012.12	6566100	6566336	6566100	6566324	6566528	6566617	0.663
624	NC_000014.9	96237068	96237181	96237073	96237181	96204838	96204959	0.744
54963	NC_000020.11	63945804	63945999	63945804	63945975	63946160	63946267	0.043
60528	NC_000017.11	13002273	13002359	13002273	13002356	13002440	13002579	0.943
578	NC_000006.12	33575792	33575928	33575792	33575866	33577534	33577635	0.964
80321	NC_000003.12	138572858	138572984	138572858	138572914	138591853	138591956	0.405
51447	NC_000003.12	48695089	48695421	48695089	48695418	48717156	48717221	0.582
29888	NC_000019.10	46727451	46727567	46727451	46727546	46727893	46728007	0.124
25806	NC_000002.12	70926676	70929692	70927136	70929692	70924275	70924338	0.197
200014	NC_000001.11	52359704	52359883	52359704	52359836	52360073	52360233	0.98
10072	NC_000011.10	66482192	66482470	66482195	66482470	66480433	66480465	0.67
55959	NC_000020.11	47665856	47665956	47665856	47665953	47666259	47666488	0.12
56957	NC_000001.11	149967293	149967521	149967293	149967387	149971062	149971251	0.932
51016	NC_000014.9	24139544	24139789	24139544	24139614	24140888	24140965	0.424
85007	NC_000005.10	178222354	178222580	178222354	178222492	178222851	178222934	0.93
85007	NC_000005.10	178222354	178222598	178222354	178222492	178222851	178222934	0.745
5796	NC_000006.12	128009129	128009268	128009129	128009265	128064757	128064794	0.901
92595	NC_000016.10	30553763	30556110	30553763	30556107	30557732	30557846	0.495
10869	NC_000003.12	49117058	49117361	49117058	49117358	49117436	49117570	0.951
10869	NC_000003.12	49115723	49115944	49115723	49115938	49116046	49116162	0.73
7049	NC_000001.11	91719892	91720230	91719892	91720227	91721954	91722144	0.797
25831	NC_000014.9	31128611	31129448	31128611	31129307	31133237	31133414	0.538
114882	NC_000012.12	76450850	76450988	76450850	76450979	76487509	76487618	0.688
83877	NC_000008.11	38995317	38995794	38995317	38995405	38996212	38996509	0.108
29919	NC_000018.10	23530386	23530612	23530510	23530612	23530228	23530297	0.978
389136	NC_000003.12	86978525	86978802	86978525	86978643	86990617	86991149	0.772
80210	NC_000002.12	231360753	231360883	231360756	231360883	231355797	231355934	0.864
8662	NC_000007.14	2380180	2380745	2380283	2380745	2379393	2379511	0.674
26160	NC_000002.12	27470927	27471095	27470927	27471029	27472249	27472362	0.847
5445	NC_000007.14	95411652	95411779	95411652	95411743	95412311	95412477	0.758
404636	NC_000010.11	119107947	119108164	119107967	119108164	119104112	119104197	0.581
23032	NC_000001.11	77721830	77721925	77721830	77721901	77722023	77722196	0.656
7091	NC_000009.12	79652589	79652794	79652592	79652794	79627373	79627448	0.37
25957	NC_000006.12	99410740	99412318	99410740	99410964	99412550	99412739	0.085
406	NC_000011.10	13355172	13355296	13355225	13355296	13354300	13354448	0.095
6257	NC_000006.12	33195362	33195466	33195362	33195454	33195569	33195702	0.052
9609	NC_000022.11	23159162	23159233	23159166	23159233	23158897	23158979	0.661
153768	NC_000005.10	145760244	145760525	145760244	145760476	145764930	145765000	0.969
55793	NC_000001.11	151002164	151002706	151002164	151002323	151006311	151006902	0.495
5437	NC_000003.12	184368112	184368591	184368176	184368591	184366716	184366800	0.112
84527	NC_000019.10	9341616	9343845	9341694	9343845	9341101	9341184	0.663
4208	NC_000005.10	88823734	88823930	88823734	88823927	88882954	88883184	0.246
29097	NC_000001.11	224375794	224379452	224379068	224379452	224371282	224371423	0.578
55258	NC_000002.12	88185897	88186631	88185932	88186631	88178782	88179013	0.879
84909	NC_000009.12	95082135	95084335	95082574	95084335	95080693	95080780	0.058
2182	NC_000023.11	109683135	109683375	109683135	109683372	109696143	109696196	0.726
91526	NC_000002.12	196986661	196990927	196986661	196989649	196993582	196993674	0.432
91526	NC_000002.12	196986661	196991096	196986661	196990927	196993582	196993674	0.413
11073	NC_000003.12	133652462	133652629	133652462	133652547	133653344	133653524	0.763
51629	NC_000017.11	44322418	44322852	44322418	44322552	44323283	44323343	0.988
541565	NC_000008.11	22602536	22602643	22602560	22602643	22602199	22602312	0.418
79671	NC_000011.10	119183117	119184016	119183820	119184016	119182093	119182345	0.747
6678	NC_000005.10	151661095	151663599	151661095	151663597	151664086	151664235	1
79872	NC_000007.14	107753410	107753511	107753413	107753511	107748879	107749047	0.961
6829	NC_000019.10	39469241	39469398	39469261	39469398	39469078	39469172	0.016
23272	NC_000003.12	56620131	56623843	56620131	56623566	56624478	56624643	0.901
23272	NC_000003.12	56633043	56633966	56633043	56633843	56638705	56638765	0.652
55777	NC_000002.12	148502396	148502509	148502435	148502509	148489385	148490594	0.09
2553	NC_000015.10	50289482	50289668	50289482	50289665	50300788	50300902	0.878
51433	NC_000012.12	121328315	121328497	121328315	121328458	121330582	121330672	0.673
81602	NC_000013.11	49259345	49259523	49259485	49259523	49255838	49255913	0.915
3326	NC_000006.12	44248616	44248776	44248629	44248776	44247100	44247195	0.002
91179	NC_000022.11	20429224	20429355	20429224	20429340	20429535	20429653	0.232
64130	NC_000019.10	49115212	49115331	49115259	49115331	49114848	49114967	0.028
23370	NC_000019.10	7440188	7440482	7440343	7440482	7395144	7395247	0.182
4343	NC_000001.11	112688327	112689138	112688934	112689138	112686965	112687106	0.639
3454	NC_000021.9	33355315	33359864	33355330	33359864	33353637	33353783	0.954
8086	NC_000012.12	53307844	53307971	53307844	53307929	53308051	53308133	0.009
64745	NC_000014.9	20992091	20992205	20992123	20992205	20990463	20990598	0.19
137682	NC_000008.11	95036301	95036494	95036370	95036494	95035453	95035576	0.255
79703	NC_000011.10	66803994	66804190	66803997	66804190	66801030	66801102	0.329
23162	NC_000016.10	1743331	1743476	1743334	1743476	1729486	1729578	0.263
79947	NC_000001.11	26442707	26442873	26442730	26442873	26438167	26438284	0.05
1523	NC_000007.14	102201359	102202204	102201362	102202204	102200070	102200172	0.746
11158	NC_000022.11	50782187	50782351	50782187	50782347	50783500	50783636	0.245
8295	NC_000007.14	98993537	98993737	98993591	98993737	98992136	98992227	0.798
54776	NC_000019.10	55095444	55095603	55095444	55095600	55095866	55095940	0.572
51321	NC_000017.11	68248639	68248705	68248643	68248705	68248042	68248086	0.572
9701	NC_000022.11	50406666	50406875	50406688	50406875	50393892	50394135	0.012
9984	NC_000018.10	224083	224200	224083	224179	224923	224994	0.024
55573	NC_000003.12	133587161	133590261	133588352	133590261	133586562	133586722	0.8
83985	NC_000016.10	28981454	28981615	28981469	28981615	28979404	28979471	0.052
8986	NC_000011.10	64368467	64368601	64368488	64368601	64368131	64368260	0.814
9489	NC_000017.11	78414878	78415027	78414951	78415027	78403567	78404089	0.61
9489	NC_000017.11	78420213	78424659	78424060	78424659	78419545	78419725	0.549
55900	NC_000019.10	34683151	34683238	34683154	34683238	34682776	34682897	0.116
10198	NC_000012.12	123227462	123227616	123227462	123227572	123230260	123230522	0.698
23266	NC_000001.11	81987259	81987341	81987288	81987341	81985258	81985355	0.412
2687	NC_000022.11	24225244	24225414	24225244	24225411	24225545	24225652	0.03
283489	NC_000013.11	114321109	114321232	114321148	114321232	114314502	114314643	0.826
27000	NC_000007.14	103341763	103341954	103341763	103341865	103344558	103344767	0.916
1649	NC_000012.12	57517268	57517438	57517268	57517424	57517705	57517753	0.824
80152	NC_000016.10	67829764	67830692	67829764	67830088	67831215	67831358	0.955
80152	NC_000016.10	67832227	67832350	67832227	67832315	67832454	67832545	0.029
9425	NC_000006.12	4935514	4935771	4935580	4935771	4891712	4892379	0.959
9534	NC_000019.10	24049404	24049548	24049476	24049548	24046183	24046279	0.457
146198	NC_000016.10	68562991	68567131	68563043	68567131	68558472	68558568	0.05
51421	NC_000003.12	134358539	134358719	134358539	134358716	134359282	134359503	0.893
107282092	NC_000016.10	29446801	29447026	29446801	29446922	29454015	29454113	0.466
26151	NC_000017.11	74771959	74772054	74771959	74771977	74772217	74772277	0.885
9843	NC_000023.11	66266439	66267389	66266442	66267389	66263643	66263688	0.821
55095	NC_000019.10	39355054	39355150	39355057	39355150	39354005	39354066	0.462
55210	NC_000001.11	1517166	1517412	1517310	1517412	1516011	1516088	0.024
79714	NC_000003.12	48433706	48433976	48433706	48433871	48434816	48435015	0.077
7453	NC_000014.9	100374135	100374265	100374135	100374244	100375282	100375406	0.18
51491	NC_000005.10	176383945	176384286	176383945	176384283	176385220	176385327	0.159
55041	NC_000002.12	131140166	131140275	131140169	131140275	131132901	131133015	0.965
54815	NC_000019.10	19465339	19465614	19465344	19465614	19405674	19406019	0.906
26001	NC_000017.11	4940872	4940993	4940922	4940993	4940486	4940726	0.864
26001	NC_000017.11	4940486	4940993	4940872	4940993	4940091	4940230	0.935
26001	NC_000017.11	4940486	4940993	4940872	4940993	4940267	4940360	0.953
2323	NC_000019.10	49478908	49479047	49478962	49479047	49476422	49476566	0.801
9611	NC_000017.11	16126081	16126209	16126081	16126206	16137310	16137412	0.409
26057	NC_000004.12	73135116	73135265	73135116	73135262	73139530	73140283	0.706
10468	NC_000005.10	53485686	53487134	53485950	53487134	53484996	53485227	0.051
83549	NC_000009.12	131530485	131530687	131530485	131530645	131531093	131531263	0.226
55558	NC_000023.11	154466622	154466793	154466676	154466793	154466375	154466512	0.947
91607	NC_000017.11	35366946	35367063	35366946	35367043	35367540	35367700	0.227
91607	NC_000017.11	35366946	35367063	35366946	35367043	35367602	35367700	0.799
55704	NC_000002.12	55328293	55328435	55328293	55328432	55332565	55332693	0.688
7701	NC_000002.12	218658979	218659130	218658979	218659035	218659368	218659616	0.647
9459	NC_000023.11	136679534	136679672	136679534	136679660	136680730	136680876	0.024
24140	NC_000023.11	48482402	48482506	48482408	48482506	48481631	48481715	0.709
92822	NC_000016.10	89723259	89723709	89723278	89723709	89723136	89723183	0.805
23131	NC_000017.11	44436477	44438715	44436477	44436545	44464471	44464544	0.011
151613	NC_000003.12	180608717	180610979	180609629	180610979	180607647	180607765	0.939
51531	NC_000009.12	97909959	97912975	97909959	97910616	97913400	97913558	0.027
9537	NC_000011.10	44939113	44939281	44939113	44939190	44950676	44950883	0.788
54972	NC_000011.10	60931685	60931884	60931688	60931884	60930509	60930659	0.419
29800	NC_000016.10	67395186	67395280	67395186	67395221	67395483	67395566	0.86
113000	NC_000016.10	787555	787744	787555	787645	788255	788381	0.802
26528	NC_000019.10	1434736	1435684	1434739	1435684	1432513	1432690	0.771
989	NC_000007.14	35898214	35898383	35898247	35898383	35890667	35890793	0.002
9320	NC_000002.12	229792972	229793145	229792972	229793130	229795178	229795330	0.883
80851	NC_000001.11	248812988	248813245	248812988	248813162	248814448	248814610	0.037
9212	NC_000017.11	8206739	8206934	8206739	8206888	8207317	8207367	0.894
65981	NC_000012.12	30714958	30715144	30714958	30715081	30716507	30716676	0.678
65981	NC_000012.12	30714958	30715144	30714958	30715141	30716507	30716676	0.37
6929	NC_000019.10	1609291	1611369	1609291	1609599	1611703	1611849	0.907
84449	NC_000019.10	14718168	14721899	14718227	14721899	14717656	14717733	0.115
256364	NC_000011.10	62602758	62602889	62602758	62602779	62603148	62603247	0.944
22838	NC_000005.10	176532003	176532132	176532003	176532129	176532365	176532516	0.123
5281	NC_000002.12	46588074	46588179	46588074	46588126	46592474	46592583	0.787
23731	NC_000009.12	109090921	109091155	109090921	109091152	109093474	109093591	0.741
5910	NC_000004.12	98421254	98421394	98421257	98421394	98420018	98420144	0.841
203197	NC_000009.12	114624135	114624459	114624349	114624459	114617117	114617301	0.147
55588	NC_000019.10	39397456	39400641	39397526	39400641	39393552	39393637	0.978
196051	NC_000010.11	120520970	120521095	120521005	120521095	120518832	120518896	0.92
9169	NC_000012.12	45919130	45922194	45919130	45919309	45922462	45922582	0.96
84224	NC_000001.11	21466995	21467309	21467181	21467309	21466086	21466156	0.64
7323	NC_000004.12	102826484	102826844	102826484	102826636	102827591	102827948	0.587
54893	NC_000015.10	30938940	30942109	30938940	30942072	30942889	30943072	0.616
64062	NC_000013.11	79311826	79314993	79311826	79314990	79322348	79322462	0.395
4828	NC_000015.10	84655131	84655409	84655131	84655404	84657175	84657348	0.772
54822	NC_000015.10	50583088	50583159	50583088	50583156	50586391	50586488	0.63
84916	NC_000016.10	69133457	69133618	69133511	69133618	69132648	69132689	0.822
6894	NC_000001.11	234448479	234448579	234448479	234448576	234450427	234450566	0.495
3554	NC_000002.12	102157718	102157785	102157721	102157785	102153940	102154017	0.953
7423	NC_000011.10	64237419	64237655	64237520	64237655	64236253	64236327	0.993
5137	NC_000007.14	32070292	32070630	32070292	32070395	32070978	32071028	0.777
3749	NC_000001.11	110232220	110234044	110232910	110234044	110225974	110226178	0.402
50640	NC_000007.14	108514435	108515574	108514435	108515447	108526028	108526135	0.965
155061	NC_000007.14	149493988	149494115	149493988	149494070	149494203	149494503	0.765
400818	NC_000001.11	149092754	149092853	149092754	149092785	149098437	149098706	0.534
9584	NC_000020.11	35734185	35735081	35734185	35734257	35738967	35740597	0.161
5395	NC_000007.14	6005891	6006031	6005891	6006026	6008996	6009049	0.659
51203	NC_000015.10	41365401	41365589	41365404	41365589	41358148	41358258	0.561
51203	NC_000015.10	41350987	41351129	41351032	41351129	41349097	41349241	0.599
116840	NC_000017.11	7932927	7933349	7932955	7933349	7932205	7932800	0.771
9057	NC_000016.10	68273794	68273904	68273821	68273904	68266592	68266721	0.458
5054	NC_000007.14	101136979	101137084	101137000	101137084	101135714	101135801	0.002
80313	NC_000010.11	132352905	132353396	132353037	132353396	132351606	132351753	0.443
347734	NC_000006.12	44256341	44256496	44256341	44256492	44256684	44256878	0.973
63908	NC_000020.11	23395138	23395467	23395138	23395185	23397071	23397188	0.509
63908	NC_000020.11	23395138	23395467	23395138	23395262	23397071	23397188	0.457
440	NC_000007.14	97868907	97869179	97868907	97869105	97869777	97869813	0.963
11228	NC_000012.12	26055235	26055446	26055278	26055446	25958681	25959148	0.608
84932	NC_000014.9	21468669	21468752	21468669	21468708	21474866	21474934	0.939
23065	NC_000001.11	19238794	19238857	19238794	19238854	19239230	19239302	0.894
55111	NC_000019.10	2233149	2234240	2233149	2234061	2235761	2235828	0.957
23481	NC_000022.11	30578836	30578998	30578836	30578995	30579136	30579303	0.923
9524	NC_000019.10	14563173	14563257	14563205	14563257	14562524	14562575	0.101
55183	NC_000002.12	151462883	151466120	151465853	151466120	151462411	151462466	0.956
152815	NC_000004.12	75526959	75530026	75527429	75530026	75521735	75521861	0.945
10180	NC_000003.12	49967197	49968748	49967469	49968748	49962575	49962685	0.125
10180	NC_000003.12	49967197	49968748	49967332	49968748	49962575	49962685	0.825
11190	NC_000020.11	35477867	35478101	35477870	35478101	35476448	35476595	0.061
23528	NC_000001.11	200404950	200409723	200404950	200409719	200409945	200410036	0.83
7088	NC_000009.12	81634096	81634301	81634096	81634298	81652213	81652288	0.946
55691	NC_000010.11	13656635	13657522	13656635	13657471	13659322	13659490	0.941
9643	NC_000023.11	103678498	103678651	103678498	103678620	103685170	103685260	0.812
22985	NC_000014.9	23064354	23064488	23064354	23064485	23065965	23066008	0.802
54540	NC_000005.10	177536357	177536745	177536357	177536486	177537872	177538107	0.975
84851	NC_000005.10	181255146	181257228	181255146	181257054	181260000	181261143	0.698
6533	NC_000003.12	14443623	14443863	14443627	14443863	14416411	14416453	0.895
84179	NC_000004.12	681823	682376	681823	682336	682780	682890	0.911
284565	NC_000001.11	144459365	144459483	144459365	144459464	144461380	144461669	0.727
11267	NC_000017.11	48931642	48931717	48931642	48931714	48933204	48933346	0.982
1725	NC_000019.10	12676016	12676142	12676016	12676105	12677290	12677396	0.918
23647	NC_000011.10	6479139	6479310	6479139	6479258	6479971	6480068	0.012
80745	NC_000002.12	39768423	39769191	39768423	39768501	39769709	39770119	0.045
23647	NC_000011.10	6479139	6479258	6479139	6479210	6479971	6480068	0.984
3631	NC_000002.12	98581575	98591124	98587475	98591124	98576988	98577143	0.051
339318	NC_000019.10	34739522	34739609	34739525	34739609	34739147	34739268	0.62
80174	NC_000017.11	44741335	44741452	44741400	44741452	44738378	44738424	0.537
26037	NC_000014.9	71738240	71738325	71738243	71738325	71735276	71735391	0.637
63933	NC_000006.12	13786556	13790864	13786556	13788704	13791877	13791992	0.826
64210	NC_000010.11	97466058	97466159	97466058	97466156	97466503	97466585	0.799
64210	NC_000010.11	97477346	97477416	97477346	97477404	97477854	97477929	0.99
79713	NC_000019.10	35739709	35740088	35739709	35739769	35740379	35740564	0.778
5867	NC_000001.11	229297481	229297636	229297519	229297636	229295847	229295910	0.947
23358	NC_000001.11	55151911	55151975	55151911	55151971	55153869	55153917	0.327
54517	NC_000007.14	105508114	105508544	105508114	105508520	105522051	105522271	0.912
6091	NC_000003.12	78635772	78636108	78635772	78635943	78639743	78639898	0.799
56927	NC_000019.10	6731198	6731314	6731198	6731282	6731472	6731522	0.07
64282	NC_000016.10	50225097	50225285	50225238	50225285	50224890	50224994	0.614
51657	NC_000007.14	76030420	76030527	76030420	76030524	76047811	76048000	0.266
23091	NC_000013.11	46045390	46045516	46045390	46045513	46052403	46052746	0.662
84885	NC_000009.12	128722437	128722739	128722437	128722574	128723993	128724127	0.047
2934	NC_000009.12	121300055	121300126	121300064	121300126	121282438	121282550	0.739
8863	NC_000001.11	7793956	7794008	7793959	7794008	7788044	7788246	0.595
162	NC_000022.11	29334264	29334410	29334264	29334350	29338989	29339133	0.961
5066	NC_000005.10	103028181	103028238	103028184	103028238	103025133	103025334	0.337
57409	NC_000017.11	75269346	75269469	75269346	75269448	75270113	75270245	0.305
54461	NC_000009.12	136942768	136942973	136942768	136942943	136943348	136943506	0.022
2260	NC_000008.11	38421796	38423175	38421796	38421941	38424508	38424699	0.019
3241	NC_000002.12	10408558	10408734	10408561	10408734	10396834	10396920	0.155
9877	NC_000001.11	203796292	203796496	203796450	203796496	203795622	203795794	0.824
9921	NC_000012.12	120571171	120571291	120571190	120571291	120566824	120566980	0.004
91252	NC_000011.10	47415038	47415159	47415059	47415159	47414776	47414909	0.018
3661	NC_000019.10	49660712	49660844	49660712	49660828	49661947	49662328	0.036
116113	NC_000006.12	41587298	41587512	41587301	41587512	41587008	41587156	0.891
23176	NC_000005.10	132763705	132763892	132763705	132763886	132764223	132764419	0.901
285550	NC_000004.12	15686927	15690447	15687000	15690447	15686235	15686462	0.054
91289	NC_000022.11	50506781	50507104	50506781	50507035	50507581	50507702	0.047
54436	NC_000004.12	8209664	8209822	8209747	8209822	8205166	8205366	0.36
57708	NC_000001.11	66928889	66928963	66928928	66928963	66926141	66926242	0.241
57708	NC_000001.11	66928886	66928963	66928889	66928963	66926141	66926242	0.329
84964	NC_000019.10	36010566	36010683	36010566	36010645	36010893	36011045	0.884
92106	NC_000003.12	16270928	16271071	16270944	16271071	16269125	16269275	0.045
25758	NC_000011.10	33598819	33598947	33598822	33598947	33591236	33591421	0.91
23543	NC_000022.11	35781599	35781746	35781599	35781743	35809779	35810004	0.176
4301	NC_000006.12	167962432	167962567	167962438	167962567	167951185	167952187	0.658
89941	NC_000016.10	670773	671203	670891	671203	670455	670557	0.87
54187	NC_000009.12	98078061	98078347	98078192	98078347	98076917	98077017	0.002
581	NC_000019.10	48961482	48961798	48961531	48961798	48960809	48960914	0.151
56965	NC_000015.10	72250844	72250957	72250844	72250954	72251206	72251255	0.246
89866	NC_000001.11	177960790	177960942	177960790	177960939	177961589	177961734	0.164
7090	NC_000015.10	70066013	70066218	70066013	70066215	70074532	70074607	0.915
126789	NC_000001.11	1310891	1311071	1310908	1311071	1310633	1310688	0.019
29068	NC_000011.10	130238443	130238607	130238443	130238556	130239811	130239896	0.92
5228	NC_000014.9	74953903	74953946	74953903	74953943	74955167	74955764	0.746
2281	NC_000002.12	24063018	24063681	24063063	24063681	24060813	24060926	0.672
10868	NC_000009.12	129880378	129881836	129880466	129881836	129880112	129880289	0.188
51315	NC_000002.12	88034133	88034292	88034133	88034231	88036942	88037051	0.766
64172	NC_000002.12	189746659	189748081	189746659	189747168	189750549	189750656	0.26
10531	NC_000010.11	3165412	3165527	3165412	3165483	3166228	3166380	0.996
9657	NC_000003.12	121828860	121828972	121828860	121828971	121834390	121834479	0.665
25911	NC_000010.11	101608834	101608937	101608866	101608937	101601202	101601336	0.988
23659	NC_000016.10	68255765	68255990	68255890	68255990	68255281	68255380	0.821
84285	NC_000011.10	66000302	66000476	66000302	66000406	66001909	66002157	0.845
55049	NC_000019.10	18589412	18589683	18589478	18589683	18588994	18589077	0.716
23271	NC_000001.11	200847209	200847292	200847257	200847292	200844781	200844869	0.737
85461	NC_000002.12	159149141	159149272	159149144	159149272	159136193	159136298	0.915
23029	NC_000001.11	235135651	235135770	235135651	235135767	235136033	235136073	0.949
150763	NC_000002.12	96024426	96024685	96024426	96024667	96024772	96024843	0.801
55173	NC_000006.12	42214119	42214218	42214119	42214189	42214279	42214344	0.295
79600	NC_000012.12	110628766	110628918	110628796	110628918	110626361	110626492	0.965
116983	NC_000001.11	1300508	1300930	1300508	1300692	1301987	1302046	0.036
148254	NC_000019.10	2852379	2860471	2852382	2860471	2851467	2851651	0.595
84749	NC_000012.12	109072304	109072350	109072307	109072350	109071611	109071710	0.831
85360	NC_000019.10	15109055	15109397	15109256	15109397	15107400	15107521	0.907
51102	NC_000001.11	29216587	29216812	29216587	29216685	29230730	29230934	0.122
6185	NC_000020.11	37241302	37241619	37241307	37241619	37236579	37236709	0.993
9238	NC_000007.14	45108826	45109287	45108826	45109243	45111642	45111697	0.98
55243	NC_000001.11	158089453	158089628	158089501	158089628	158088326	158088454	0.441
84286	NC_000004.12	951645	951717	951681	951717	951206	951258	0.088
6993	NC_000006.12	158637127	158637205	158637127	158637185	158637770	158637894	0.995
9777	NC_000020.11	32141496	32141665	32141540	32141665	32136073	32136173	0.987
54858	NC_000019.10	18363390	18369950	18369705	18369950	18357382	18357615	0.874
50649	NC_000002.12	131045807	131051514	131046037	131051514	131045368	131045446	0.164
51768	NC_000012.12	26999525	26999766	26999525	26999676	27003235	27003390	0.03
26099	NC_000001.11	16393227	16393482	16393230	16393482	16391374	16391424	0.569
51292	NC_000014.9	24238245	24239242	24238588	24239242	24237519	24237562	0.732
219902	NC_000011.10	120327121	120327640	120327451	120327640	120325298	120325368	0.631
11118	NC_000006.12	26367974	26368050	26367989	26368050	26365195	26365352	0.111
79925	NC_000005.10	35643504	35644525	35644354	35644525	35641430	35641683	0.374
64223	NC_000016.10	2206030	2206214	2206060	2206214	2205453	2205512	0.421
222389	NC_000010.11	13441087	13443403	13441087	13441750	13447265	13447319	0.575
222389	NC_000010.11	13441087	13443704	13441087	13441750	13447265	13447319	0.574
83871	NC_000017.11	28717212	28717593	28717212	28717425	28718121	28718167	0.679
83871	NC_000017.11	28715992	28716061	28715992	28716058	28716902	28716994	0.081
1487	NC_000004.12	1211444	1212426	1211444	1212423	1212912	1213030	0.394
27018	NC_000023.11	103377462	103378164	103377509	103378164	103377027	103377106	0.216
90557	NC_000002.12	131531651	131531802	131531663	131531802	131530776	131530827	0.022
22	NC_000023.11	75114753	75114834	75114753	75114831	75156104	75156283	0.353
196403	NC_000012.12	57605343	57605731	57605570	57605731	57604326	57604858	0.326
7089	NC_000019.10	3019282	3019466	3019282	3019463	3019698	3019773	0.683
167153	NC_000005.10	79619611	79619785	79619615	79619785	79612440	79613075	0.967
26135	NC_000001.11	67424199	67424322	67424199	67424277	67424887	67424977	0.22
84287	NC_000010.11	97452806	97452923	97452894	97452923	97452414	97452503	0.019
29123	NC_000016.10	89316932	89317078	89316932	89317075	89418283	89418368	0.544
349075	NC_000007.14	55912634	55912723	55912666	55912723	55911615	55912068	0.452
4134	NC_000003.12	47850694	47853057	47850694	47853039	47853162	47853352	0.002
79921	NC_000023.11	103585858	103586291	103586218	103586291	103585514	103585624	0.017
5868	NC_000003.12	19975600	19975752	19975642	19975752	19950805	19951061	0.995
4891	NC_000012.12	51005310	51005677	51005310	51005436	51008475	51008624	0.016
375757	NC_000009.12	128276586	128276755	128276706	128276755	128275355	128275496	0.721
84522	NC_000003.12	9892808	9894349	9892914	9894349	9890609	9890811	0.044
64403	NC_000014.9	23049821	23051439	23049821	23049943	23052472	23052609	0.676
54899	NC_000003.12	58412900	58412963	58412903	58412963	58410089	58410159	0.752
64118	NC_000017.11	82060864	82060961	82060864	82060954	82061208	82061353	0.972
399512	NC_000017.11	8291332	8292355	8291332	8291485	8292522	8292588	0.128
6419	NC_000003.12	4313646	4313761	4313666	4313761	4303368	4303526	0.829
55558	NC_000023.11	154465656	154465847	154465746	154465847	154465423	154465520	0.967
607	NC_000001.11	147623841	147626216	147623877	147626216	147622270	147622531	0.72
6421	NC_000001.11	35177988	35184593	35177988	35178036	35187000	35187122	0.87
7272	NC_000006.12	80005829	80005982	80005841	80005982	80004146	80004713	0.649
6421	NC_000001.11	35176379	35176474	35176379	35176471	35177318	35177399	0.433
23492	NC_000022.11	39134400	39134752	39134400	39134473	39138635	39138702	0.819
9898	NC_000001.11	154268756	154268954	154268759	154268954	154266500	154266568	0.709
89801	NC_000023.11	49281980	49282063	49281983	49282063	49281405	49281461	0.662
50488	NC_000017.11	4891455	4891716	4891515	4891716	4890950	4891124	0.871
79174	NC_000022.11	49919990	49920247	49920155	49920247	49919729	49919840	0.008
100101467	NC_000018.10	35263512	35263713	35263512	35263657	35263944	35264455	0.049
2622	NC_000016.10	90031189	90031496	90031298	90031496	90027635	90027722	0.278
2677	NC_000002.12	85550554	85550750	85550554	85550744	85550924	85551072	0.961
109	NC_000002.12	24826044	24826129	24826044	24826126	24827545	24827608	0.027
1459	NC_000016.10	58186754	58186856	58186754	58186852	58196732	58196844	0.959
5366	NC_000018.10	59900427	59904305	59902646	59904305	59899995	59900235	0.015
162466	NC_000017.11	49223365	49225131	49223365	49225004	49226646	49226758	0.351
27250	NC_000010.11	110881232	110881535	110881274	110881535	110875965	110876070	0.809
26528	NC_000019.10	1421147	1421258	1421150	1421258	1418665	1418731	0.785
5452	NC_000019.10	42096081	42096243	42096081	42096195	42099526	42099618	0.726
6491	NC_000001.11	47262902	47263116	47262902	47263062	47269634	47269866	0.14
6491	NC_000001.11	47262902	47263113	47262902	47263062	47269634	47269866	0.332
10865	NC_000002.12	96550028	96550285	96550187	96550285	96549752	96549805	0.127
65981	NC_000012.12	30709552	30710546	30709552	30710470	30711565	30711629	0.214
6400	NC_000014.9	81506073	81506241	81506073	81506178	81526732	81526964	0.983
112950	NC_000001.11	43388309	43388489	43388309	43388428	43389758	43389800	0.038
144348	NC_000012.12	123988042	123988138	123988045	123988138	123973885	123974020	0.809
55230	NC_000002.12	233540661	233540769	233540661	233540766	233542267	233542363	0.88
92745	NC_000023.11	48458543	48459034	48458543	48458764	48459535	48459639	0.926
58476	NC_000020.11	34708690	34708863	34708708	34708863	34705357	34705474	0.641
57579	NC_000006.12	70524342	70526698	70524930	70526698	70523966	70524121	0.195
126526	NC_000019.10	40326333	40326486	40326333	40326483	40328412	40328550	0.855
51001	NC_000008.11	96256961	96257114	96256961	96257079	96258356	96258700	0.953
7323	NC_000004.12	102826484	102826844	102826484	102826636	102827426	102827551	0.303
7692	NC_000020.11	18305667	18305807	18305680	18305807	18288526	18288604	0.479
85395	NC_000021.9	44973196	44973265	44973199	44973265	44967033	44967181	0.931
11052	NC_000012.12	69262369	69262562	69262372	69262562	69260043	69260197	0.213
64062	NC_000013.11	79366054	79366225	79366054	79366195	79366632	79366872	0.327
3716	NC_000001.11	64855508	64855698	64855508	64855695	64857655	64857779	0.942
23325	NC_000012.12	105121088	105121204	105121100	105121204	105120554	105120597	0.043
201254	NC_000017.11	82018702	82019694	82018702	82019381	82019857	82019909	0.382
9686	NC_000003.12	11556068	11558867	11556068	11558827	11559331	11559455	0.017
166968	NC_000005.10	56928766	56928861	56928766	56928858	56930663	56930745	0.797
1460	NC_000006.12	31669318	31669508	31669327	31669508	31669096	31669172	0.966
7423	NC_000011.10	64237419	64237655	64237520	64237655	64237186	64237222	0.892
57650	NC_000003.12	108582976	108583083	108582976	108583080	108585064	108585212	0.873
1871	NC_000006.12	20481205	20481425	20481223	20481425	20479845	20479957	0.87
8061	NC_000011.10	65894013	65894121	65894013	65894116	65896808	65897006	0.942
23163	NC_000017.11	75236598	75238389	75236598	75237532	75238651	75238762	0.953
51333	NC_000016.10	30408031	30408194	30408044	30408194	30407605	30407664	0.051
9972	NC_000006.12	17639938	17640064	17639938	17640046	17646066	17646154	0.95
51422	NC_000007.14	151595344	151595454	151595344	151595451	151632068	151632138	0.831
9584	NC_000020.11	35729311	35729365	35729311	35729362	35729461	35729527	0.986
9584	NC_000020.11	35738967	35739547	35738967	35739017	35740524	35740597	0.288
9584	NC_000020.11	35738967	35740597	35738967	35739017	35740823	35740887	0.196
79149	NC_000019.10	56221302	56222326	56221302	56222323	56222590	56222741	0.662
4152	NC_000018.10	50274185	50274353	50274185	50274350	50274976	50275045	0.913
4152	NC_000018.10	50275834	50275981	50275834	50275906	50276377	50276418	0.953
4152	NC_000018.10	50268845	50269818	50268845	50269811	50272676	50272738	0.741
1785	NC_000019.10	10830977	10831903	10830980	10831903	10830126	10830378	0.738
57704	NC_000009.12	35740824	35741064	35740824	35741059	35741671	35741908	0.849
27332	NC_000002.12	71433164	71433283	71433227	71433283	71431326	71431428	0.981
10293	NC_000003.12	49843800	49844017	49843800	49843928	49844540	49844580	0.065
79567	NC_000016.10	67540551	67540704	67540578	67540704	67540457	67540501	0.054
51501	NC_000011.10	86344602	86344721	86344662	86344721	86337378	86337530	0.982
4927	NC_000017.11	5387778	5387952	5387778	5387904	5388801	5388960	0.011
25896	NC_000001.11	211946606	211946705	211946606	211946645	211952568	211952701	0.928
6949	NC_000005.10	150383061	150383172	150383064	150383172	150379531	150379732	0.662
23646	NC_000019.10	40366383	40366510	40366418	40366510	40365552	40365930	0.048
151987	NC_000003.12	73064002	73064146	73064064	73064146	73063672	73063747	0.968
56944	NC_000001.11	113980202	113980617	113980331	113980617	113979473	113979630	0.008
2588	NC_000016.10	88813733	88817456	88813733	88814525	88818006	88818124	0.032
54858	NC_000019.10	18363430	18369950	18369705	18369950	18357382	18357615	0.871
5434	NC_000019.10	1089883	1089965	1089883	1089962	1090086	1090145	0.023
51105	NC_000008.11	132799082	132799172	132799094	132799172	132798771	132798860	0.581
10277	NC_000001.11	10171104	10171329	10171137	10171329	10168135	10168270	0.023
10379	NC_000014.9	24164586	24164955	24164876	24164955	24164062	24164134	0.836
10914	NC_000014.9	96555846	96555947	96555849	96555947	96552479	96552622	0.989
7587	NC_000010.11	38095357	38095633	38095537	38095633	38094930	38095224	0.163
128387	NC_000001.11	212812226	212812328	212812250	212812328	212807735	212807848	0.284
8558	NC_000016.10	89694568	89694788	89694664	89694788	89694172	89694232	0.056
837	NC_000011.10	104951895	104952063	104951895	104952005	104954746	104955001	0.009
84288	NC_000001.11	245086759	245090439	245087244	245090439	245083621	245083688	0.164
64760	NC_000008.11	22098422	22098619	22098425	22098619	22098067	22098310	0.847
219902	NC_000011.10	120327451	120327640	120327465	120327640	120325298	120325368	0.733
147841	NC_000019.10	11145492	11147289	11145492	11146279	11147817	11147894	0.755
257415	NC_000007.14	92561032	92563952	92561032	92562368	92566013	92566061	0.076
8318	NC_000022.11	19516813	19516893	19516816	19516893	19516526	19516645	0.065
90557	NC_000002.12	131530606	131530827	131530776	131530827	131529646	131529691	0.296
5335	NC_000020.11	41162373	41162536	41162451	41162536	41160105	41160153	0.018
7059	NC_000001.11	155201956	155202114	155201956	155202034	155202260	155202401	0.048
57567	NC_000016.10	57999492	57999670	57999492	57999665	58000400	58000672	0.492
30850	NC_000017.11	75003182	75005800	75003209	75005800	75002063	75002228	0.971
84572	NC_000016.10	1361694	1361797	1361742	1361797	1352238	1352306	0.005
83759	NC_000011.10	66664997	66666493	66664997	66665578	66668614	66669291	0.268
55052	NC_000001.11	1401908	1402601	1401908	1402256	1405808	1405886	0.016
9321	NC_000014.9	92033191	92033253	92033191	92033250	92039546	92040059	0.873
79780	NC_000011.10	96352764	96358619	96352764	96353714	96358992	96359178	0.07
84287	NC_000010.11	97455638	97455783	97455713	97455783	97454713	97454799	0.602
84681	NC_000009.12	35812959	35813156	35812959	35813145	35813265	35813338	0.035
5719	NC_000011.10	244040	244216	244160	244216	236975	237144	0.526
203	NC_000009.12	127873025	127873180	127873025	127873061	127874610	127874649	0.016
10024	NC_000012.12	49330144	49331407	49331213	49331407	49329394	49329454	0.852
4134	NC_000003.12	47875684	47875900	47875684	47875825	47877416	47877523	0.991
4134	NC_000003.12	47875684	47875828	47875684	47875825	47877416	47877523	0.412
79629	NC_000019.10	17228802	17229219	17229008	17229219	17228255	17228309	0.674
23640	NC_000019.10	55265277	55265378	55265277	55265367	55265885	55265982	0.411
4134	NC_000003.12	47850694	47853057	47850694	47852938	47853162	47853352	0.634
148156	NC_000019.10	8822628	8822859	8822628	8822724	8824081	8824417	0.344
51302	NC_000006.12	46639493	46639668	46639493	46639608	46642162	46642298	0.588
54974	NC_000005.10	157734575	157734745	157734670	157734745	157732867	157733044	0.948
141	NC_000003.12	119580484	119580636	119580550	119580636	119579491	119579851	0.634
6364	NC_000002.12	227815453	227815568	227815456	227815568	227813841	227813987	0.495
23621	NC_000011.10	117293870	117294008	117293870	117293933	117295130	117295347	0.959
3996	NC_000017.11	18238455	18238609	18238461	18238609	18238066	18238214	0.798
57695	NC_000002.12	218558497	218558717	218558497	218558677	218560819	218560883	0.125
7517	NC_000014.9	103711465	103711661	103711465	103711567	103712874	103712931	0.071
64427	NC_000002.12	74491943	74492055	74492003	74492055	74491480	74491672	0.133
64427	NC_000002.12	74492921	74494559	74492924	74494559	74492645	74492747	0.927
26234	NC_000004.12	15636493	15636676	15636493	15636673	15638507	15638694	0.975
79081	NC_000011.10	62669881	62670234	62669881	62670015	62671239	62672267	0.866
11176	NC_000012.12	56599963	56600117	56599963	56600096	56600200	56600490	0.049
65988	NC_000016.10	30530366	30533151	30530366	30533148	30534196	30534310	0.329
10124	NC_000007.14	12688165	12690958	12688168	12690958	12686902	12687043	0.898
10745	NC_000001.11	113758658	113758848	113758658	113758733	113759022	113759486	0.378
8539	NC_000011.10	43339240	43344530	43342432	43344530	43335857	43335994	0.063
396	NC_000017.11	81867720	81869075	81867720	81868943	81869172	81869236	0.999
285550	NC_000004.12	15686931	15690447	15687000	15690447	15686235	15686462	0.028
1312	NC_000022.11	19962232	19962815	19962526	19962815	19961198	19961289	0.062
10634	NC_000022.11	29311461	29312787	29312142	29312787	29310826	29310998	0.969
10152	NC_000002.12	203416907	203417081	203416913	203417081	203402575	203402734	0.938
81887	NC_000023.11	65520428	65522285	65520428	65520817	65523559	65523707	0.453
81887	NC_000023.11	65520428	65521290	65520428	65520817	65523559	65523707	0.456
55249	NC_000001.11	155668626	155668777	155668626	155668717	155670319	155670464	0.405
6322	NC_000023.11	17746014	17746098	17746017	17746098	17737492	17737680	0.606
8848	NC_000013.11	44537097	44541252	44537097	44539923	44573162	44576667	0.436
51542	NC_000002.12	63981645	63981887	63981645	63981851	63983863	63984019	0.446
7378	NC_000007.14	48090187	48090364	48090249	48090364	48089253	48089418	0.965
2876	NC_000003.12	49357175	49357888	49357175	49357747	49358026	49358353	0.003
466	NC_000012.12	50795897	50796009	50795908	50796009	50780139	50780238	0.045
9709	NC_000016.10	56935400	56935475	56935403	56935475	56935234	56935312	0.939
57148	NC_000020.11	38535073	38535207	38535085	38535207	38532729	38532859	0.466
90957	NC_000002.12	38797728	38798454	38797728	38798442	38802714	38802915	0.022
6546	NC_000002.12	40428472	40430304	40428472	40430301	40451903	40452090	0.733
114294	NC_000015.10	63129484	63131467	63129488	63131467	63127352	63127689	0.902
54981	NC_000009.12	75078325	75078611	75078325	75078582	75083086	75083150	0.295
6650	NC_000016.10	553314	554636	553338	554636	552862	553041	0.07
80227	NC_000011.10	73900269	73900420	73900310	73900420	73899145	73899244	0.907
126789	NC_000001.11	1310839	1311071	1310908	1311071	1310633	1310688	0.014
968	NC_000017.11	7579809	7580327	7579890	7580327	7579637	7579726	0.97
10781	NC_000019.10	9418504	9419299	9418504	9419289	9420064	9420218	0.894
55153	NC_000004.12	75981371	75981545	75981371	75981470	75981932	75982037	0.181
89781	NC_000022.11	26452087	26453972	26452087	26453404	26457858	26457967	0.063
4534	NC_000023.11	150671427	150673143	150671430	150673143	150663432	150663609	0.946
85440	NC_000001.11	62477699	62477834	62477699	62477825	62488933	62489065	0.966
55726	NC_000012.12	26917351	26917459	26917351	26917441	26917643	26917733	0.029
6932	NC_000005.10	134146200	134148210	134146223	134148210	134143591	134143640	0.295
6809	NC_000011.10	59799674	59802706	59800854	59802706	59797282	59797396	0.053
211	NC_000003.12	52199209	52199440	52199220	52199440	52198082	52198255	0.913
7791	NC_000007.14	143381556	143381779	143381559	143381779	143381344	143381409	0.6
51147	NC_000012.12	6652661	6652770	6652661	6652767	6652935	6653050	0.505
285331	NC_000003.12	56593559	56593741	56593619	56593741	56592969	56593101	0.681
9221	NC_000010.11	102157185	102157328	102157188	102157328	102157018	102157074	0.568
8751	NC_000001.11	155061414	155061489	155061417	155061489	155060762	155060832	0.662
55755	NC_000009.12	120470110	120470220	120470110	120470217	120471747	120471878	0.844
22878	NC_000018.10	31908753	31909013	31908753	31909010	31909666	31909760	0.035
9821	NC_000008.11	52622457	52623859	52622457	52623727	52624716	52624787	0.899
51629	NC_000017.11	44322418	44322552	44322418	44322528	44323283	44323343	0.223
9491	NC_000020.11	1165028	1172246	1166226	1172246	1164317	1164492	0.991
1842	NC_000009.12	92514630	92515203	92514630	92515137	92517686	92517875	0.708
58488	NC_000017.11	55775310	55777374	55776034	55777374	55774791	55774859	0.118
3069	NC_000002.12	241227290	241229687	241227290	241228410	241229832	241229961	0.995
23262	NC_000005.10	103158451	103158573	103158454	103158573	103158187	103158313	0.809
140609	NC_000001.11	198277936	198278069	198277960	198278069	198264124	198264235	0.004
9986	NC_000011.10	66843955	66844039	66843959	66844039	66843758	66843861	0.859
65980	NC_000005.10	886591	886767	886591	886707	887360	887471	0.225
9774	NC_000006.12	136275842	136276508	136275842	136275989	136277864	136278770	0.934
7702	NC_000011.10	9474549	9474633	9474552	9474633	9473940	9474024	0.696
996	NC_000017.11	47141852	47142025	47141852	47142022	47142228	47142436	0.46
7158	NC_000015.10	43413118	43413334	43413118	43413328	43415593	43415809	0.984
1355	NC_000010.11	99716347	99716479	99716347	99716461	99718345	99718500	0.053
23636	NC_000019.10	49927693	49927848	49927693	49927815	49929325	49929504	0.551
55139	NC_000002.12	219234132	219234288	219234135	219234288	219233714	219233943	0.978
9567	NC_000022.11	38716627	38717000	38716651	38717000	38715906	38716087	0.022
54849	NC_000016.10	89964169	89964310	89964220	89964310	89963362	89963443	0.704
100505876	NC_000002.12	37201866	37204743	37204303	37204743	37201641	37201726	0.469
23012	NC_000012.12	27315014	27315350	27315288	27315350	27314503	27314658	0.871
374882	NC_000019.10	11345519	11345737	11345519	11345628	11346207	11346268	0.497
23654	NC_000022.11	50282183	50282550	50282183	50282313	50282710	50282881	0.002
51367	NC_000012.12	120579513	120579651	120579513	120579597	120579773	120579923	0.092
5609	NC_000019.10	7911414	7911578	7911435	7911578	7911249	7911330	0.031
7571	NC_000016.10	71447596	71449885	71447596	71449882	71453242	71453350	0.873
92703	NC_000001.11	203014888	203015048	203014891	203015048	203008642	203008810	0.805
79947	NC_000001.11	26468891	26471306	26468894	26471306	26460036	26460144	0.164
1523	NC_000007.14	102178468	102178657	102178474	102178657	102170445	102170550	0.912
994	NC_000020.11	3797621	3797749	3797663	3797749	3796309	3796731	0.948
110354863	NC_000003.12	44641899	44648471	44646490	44648471	44632472	44632599	0.224
9701	NC_000022.11	50388985	50389111	50389033	50389111	50372019	50372150	0.431
29952	NC_000009.12	137113360	137113715	137113360	137113496	137113864	137114028	0.012
10629	NC_000011.10	62778868	62778963	62778895	62778963	62778284	62778335	0.856
374900	NC_000019.10	36948686	36953055	36949511	36953055	36937146	36937242	0.169
8814	NC_000014.9	50329416	50332519	50329416	50330181	50334564	50334621	0.173
79758	NC_000013.11	51767992	51768729	51767992	51768296	51769155	51769293	0.028
89848	NC_000005.10	141649394	141649536	141649394	141649530	141649886	141649954	0.071
3679	NC_000012.12	55696898	55697068	55696898	55697050	55697215	55697277	0.928
51474	NC_000012.12	50181903	50182037	50181903	50182034	50192451	50192561	0.971
7165	NC_000020.11	63869295	63869441	63869364	63869441	63865269	63865384	0.996
285521	NC_000004.12	73068028	73068133	73068028	73068129	73069316	73069716	0.302
285521	NC_000004.12	73064777	73064902	73064777	73064899	73065249	73065413	0.155
7916	NC_000006.12	31622689	31622901	31622726	31622901	31620714	31620858	0.849
2736	NC_000002.12	120974923	120975109	120974974	120975109	120971940	120972063	0.271
84626	NC_000007.14	149720007	149720127	149720052	149720127	149719545	149719672	0.658
26151	NC_000017.11	74771959	74772051	74771959	74771977	74772217	74772277	0.796
9843	NC_000023.11	66170532	66170737	66170557	66170737	66164246	66164470	0.02
4779	NC_000017.11	48056385	48056598	48056418	48056598	48050606	48051628	0.922
23348	NC_000013.11	98845923	98846060	98845923	98845991	98848591	98848639	0.406
23181	NC_000021.9	46560875	46561805	46561747	46561805	46560721	46560783	0.03
79830	NC_000001.11	35111775	35111912	35111824	35111912	35110293	35110447	0.429
54815	NC_000019.10	19465339	19465614	19465344	19465614	19385842	19386138	0.842
6596	NC_000003.12	149041489	149041680	149041489	149041668	149042165	149042290	0.171
25900	NC_000012.12	6548064	6548160	6548064	6548157	6548424	6548545	0.537
5054	NC_000007.14	101128392	101128664	101128399	101128664	101127103	101127244	0.977
56971	NC_000019.10	44683433	44684355	44683436	44684355	44682566	44682620	0.211
553115	NC_000001.11	31633158	31634943	31633158	31633314	31635221	31635522	0.015
26122	NC_000002.12	148781643	148781780	148781649	148781780	148771043	148771387	0.94
2310	NC_000017.11	18681614	18681933	18681614	18681846	18682203	18682314	0.835
23038	NC_000001.11	27297047	27297156	27297050	27297156	27296325	27296401	0.946
23065	NC_000001.11	19235129	19235252	19235129	19235249	19237141	19237238	0.98
8497	NC_000001.11	203056374	203056508	203056451	203056508	203056119	203056155	0.324
1404	NC_000005.10	83652452	83652824	83652452	83652821	83673423	83673549	0.96
22887	NC_000001.11	42278347	42278784	42278347	42278672	42311049	42311110	0.026
79039	NC_000012.12	113157172	113159112	113157172	113159109	113161269	113161382	0.607
219854	NC_000011.10	125102131	125102351	125102131	125102317	125102636	125102809	0.289
2048	NC_000001.11	22896410	22896478	22896413	22896478	22895471	22895580	0.179
8028	NC_000010.11	21740029	21740236	21740153	21740236	21735138	21735235	0.873
81858	NC_000008.11	144099080	144099205	144099080	144099199	144099276	144099430	0.914
23250	NC_000013.11	112881815	112887168	112881875	112887168	112878216	112878303	0.416
79867	NC_000012.12	123673614	123673810	123673617	123673810	123672055	123672132	0.595
8239	NC_000023.11	41152932	41153081	41152947	41153081	41150920	41151057	0.21
2745	NC_000005.10	95813848	95814957	95813848	95814807	95816506	95816626	0.777
5830	NC_000012.12	7203431	7203551	7203455	7203551	7202611	7202704	0.789
5830	NC_000012.12	7190288	7190524	7190361	7190524	7189685	7189750	0.106
5721	NC_000014.9	24145709	24145896	24145709	24145772	24146207	24146240	0.13
85013	NC_000004.12	4235541	4236256	4235541	4236254	4237826	4237935	0.92
55291	NC_000011.10	68587926	68588024	68587977	68588024	68583042	68583129	0.97
130916	NC_000002.12	241094276	241096438	241094276	241094432	241097242	241097427	0.891
65993	NC_000016.10	1771894	1772534	1771894	1772513	1772603	1772646	0.03
1786	NC_000019.10	10180349	10180569	10180349	10180529	10180777	10180885	0.981
55851	NC_000019.10	35745834	35745991	35745872	35745991	35745650	35745700	0.931
2873	NC_000017.11	82054497	82054810	82054509	82054810	82053867	82054049	0.243
10056	NC_000002.12	222646800	222647325	222646800	222646970	222648739	222648795	0.307
6133	NC_000004.12	39458393	39458598	39458393	39458440	39458890	39458922	0.167
23647	NC_000011.10	6479139	6479357	6479139	6479210	6479971	6480068	0.54
285704	NC_000005.10	98773952	98774206	98773955	98774206	98770597	98770673	0.826
56848	NC_000019.10	48628438	48630405	48628680	48630405	48628161	48628277	0.407
142678	NC_000001.11	1623388	1623679	1623430	1623679	1616507	1616614	0.625
22984	NC_000010.11	103442209	103442460	103442212	103442460	103441825	103441975	0.197
29896	NC_000007.14	23505745	23505813	23505745	23505810	23506137	23506266	0.988
83707	NC_000011.10	64224099	64224213	64224099	64224210	64224284	64224341	0.043
5252	NC_000006.12	33414954	33415144	33414965	33415144	33414724	33414829	0.432
323	NC_000004.12	40825886	40825970	40825886	40825967	40827131	40827219	0.964
2101	NC_000011.10	64314740	64314911	64314743	64314911	64314238	64314367	0.965
89845	NC_000006.12	43432141	43433360	43433234	43433360	43427967	43428139	0.934
79598	NC_000003.12	101757633	101758423	101757810	101758423	101757062	101757196	0.673
8925	NC_000015.10	63658543	63658733	63658543	63658718	63659735	63659936	0.076
80194	NC_000011.10	67467500	67467590	67467500	67467563	67468027	67468092	0.774
29763	NC_000011.10	47183003	47183069	47183003	47183065	47186348	47186434	0.927
26229	NC_000011.10	62615295	62616236	62615295	62615799	62616505	62616796	0.002
8877	NC_000017.11	76385942	76386137	76385984	76386137	76385450	76385654	0.023
585	NC_000015.10	72722788	72722847	72722793	72722847	72716777	72716850	0.047
2934	NC_000009.12	121301923	121302167	121301962	121302167	121300055	121300126	0.022
51075	NC_000011.10	57737785	57738026	57737912	57738026	57737607	57737668	0.016
10139	NC_000020.11	63701829	63701900	63701829	63701898	63702135	63702217	0.951
9399	NC_000015.10	73988598	73989257	73988598	73988802	73990350	73990457	0.683
197335	NC_000016.10	662672	662844	662678	662844	662219	662331	0.885
9948	NC_000004.12	10088292	10088532	10088292	10088373	10088663	10088741	0.001
113	NC_000016.10	50315340	50318135	50315358	50318135	50315013	50315138	0.026
131965	NC_000003.12	15413670	15414914	15413670	15413945	15415497	15415583	0.164
10237	NC_000017.11	49706203	49706334	49706203	49706309	49706964	49707068	0.653
339487	NC_000001.11	32633950	32634110	32633950	32634072	32634767	32634792	0.214
285671	NC_000005.10	64325167	64325411	64325185	64325411	64217360	64217396	0.129
9223	NC_000003.12	65375744	65375948	65375744	65375945	65379260	65379554	0.746
9025	NC_000006.12	37368377	37369218	37368483	37369218	37360445	37360574	0.028
8890	NC_000002.12	27369005	27369212	27369005	27369209	27369413	27369549	0.721
8890	NC_000002.12	27368024	27368139	27368024	27368113	27368371	27368463	0.962
79676	NC_000012.12	122978359	122978569	122978441	122978569	122976870	122976970	0.307
116228	NC_000001.11	244842194	244842258	244842198	244842258	244841943	244842058	0.961
5205	NC_000018.10	57731626	57731832	57731626	57731829	57802997	57803315	0.551
31	NC_000017.11	37330172	37330425	37330172	37330335	37339803	37339850	0.384
286053	NC_000008.11	125102013	125102146	125102050	125102146	125091859	125091958	0.151
7402	NC_000006.12	144458769	144459011	144458772	144459011	144453781	144453869	0.844
23053	NC_000010.11	73794540	73794639	73794555	73794639	73794146	73794330	0.548
23053	NC_000010.11	73801016	73801195	73801084	73801195	73800639	73800759	0.821
54929	NC_000019.10	19132351	19132508	19132351	19132433	19132656	19132754	0.967
11163	NC_000012.12	93398767	93398855	93398770	93398855	93395488	93395533	0.222
152992	NC_000004.12	8475529	8476555	8475771	8476555	8471083	8471200	0.222
57537	NC_000004.12	7737065	7737172	7737068	7737172	7734271	7734374	0.296
2054	NC_000012.12	130789599	130791977	130789599	130791916	130798524	130798635	0.783
5127	NC_000023.11	47228730	47229997	47229019	47229997	47228566	47228644	0.986
23031	NC_000019.10	18121849	18121922	18121852	18121922	18121684	18121773	0.495
84859	NC_000003.12	197880511	197888436	197883540	197888436	197875697	197875775	0.028
170384	NC_000010.11	73775418	73776219	73775540	73776219	73773189	73773815	0.03
64285	NC_000016.10	62537	62695	62537	62691	62774	62897	0.937
57610	NC_000016.10	67728389	67728601	67728389	67728511	67729279	67729484	0.118
57325	NC_000020.11	18161819	18162239	18161822	18162239	18159083	18159265	0.578
7769	NC_000019.10	44165587	44165807	44165756	44165807	44165099	44165142	0.26
84936	NC_000015.10	40810070	40810216	40810153	40810216	40809851	40809970	0.905
92689	NC_000004.12	38905754	38905861	38905760	38905861	38905521	38905635	0.993
55793	NC_000001.11	150999861	150999967	150999861	150999964	151000456	151000615	0.204
51586	NC_000022.11	20573784	20575232	20575112	20575232	20568520	20568631	0.047
23345	NC_000006.12	152283977	152284184	152283977	152284172	152293587	152293749	0.552
2130	NC_000022.11	29291561	29291599	29291564	29291599	29288605	29288786	0.613
11273	NC_000016.10	28836325	28837237	28836727	28837237	28835932	28836176	0.944
7168	NC_000015.10	63069869	63071915	63071089	63071915	63062575	63062645	0.018
126119	NC_000019.10	50510285	50510448	50510285	50510445	50511116	50511191	0.825
2182	NC_000023.11	109683135	109683552	109683135	109683375	109696143	109696196	0.07
2182	NC_000023.11	109683135	109683666	109683135	109683375	109696143	109696196	0.086
2182	NC_000023.11	109683135	109683552	109683135	109683372	109696143	109696196	0.185
84818	NC_000003.12	9929848	9929897	9929851	9929897	9928304	9928486	0.495
9295	NC_000001.11	70249930	70250047	70249951	70250047	70246817	70246907	0.05
2734	NC_000016.10	74447439	74453334	74447439	74452131	74456648	74456755	0.997
56916	NC_000004.12	94278922	94279050	94278928	94279050	94278615	94278733	0.539
641649	NC_000019.10	41383862	41384083	41383885	41384083	41382771	41382921	0.812
641649	NC_000019.10	41383714	41384083	41383873	41384083	41382771	41382921	0.772
11152	NC_000023.11	49076644	49076753	49076644	49076750	49077642	49077747	0.062
285753	NC_000006.12	109150117	109150239	109150165	109150239	109146757	109146937	0.943
285753	NC_000006.12	109159217	109159462	109159268	109159462	109159024	109159102	0.085
375248	NC_000002.12	97224805	97224879	97224808	97224879	97219173	97219246	0.197
6594	NC_000023.11	129446505	129447301	129446505	129447233	129448301	129448443	0.276
7536	NC_000011.10	64764605	64766155	64764605	64765518	64766899	64767079	0.682
10898	NC_000007.14	99452352	99452440	99452367	99452440	99450701	99450795	0.049
955	NC_000020.11	25207075	25207397	25207078	25207397	25206521	25206590	0.64
83638	NC_000011.10	65916809	65918218	65916809	65918215	65918909	65919062	0.276
23524	NC_000016.10	2770603	2770717	2770606	2770717	2770351	2770465	0.92
22998	NC_000004.12	41676378	41676462	41676381	41676462	41671553	41671594	0.034
3213	NC_000017.11	48552026	48554840	48552026	48552090	48555530	48555618	0.735
5325	NC_000006.12	143966157	143966285	143966157	143966212	143968906	143968978	0.518
8233	NC_000023.11	15799871	15799953	15799882	15799953	15790933	15791013	0.952
80298	NC_000012.12	106985114	106986309	106985114	106985215	106986968	106987165	0.456
55268	NC_000001.11	52911722	52912021	52911722	52911790	52913894	52917015	0.457
5424	NC_000019.10	50408706	50408901	50408784	50408901	50407326	50407415	0.039
124402	NC_000016.10	4608883	4609983	4608883	4609908	4610492	4610555	0.912
22888	NC_000020.11	3107572	3110314	3107572	3110309	3115304	3115466	0.693
7553	NC_000008.11	144829426	144829604	144829477	144829604	144829042	144829090	0.242
54507	NC_000001.11	150558236	150558748	150558472	150558748	150557944	150558149	0.106
84196	NC_000001.11	21729703	21729832	21729703	21729829	21736445	21736625	0.746
63901	NC_000011.10	59148796	59148953	59148835	59148953	59143496	59145856	0.692
122509	NC_000014.9	94097491	94097678	94097494	94097678	94096855	94096965	0.495
51257	NC_000019.10	8418538	8418807	8418741	8418807	8413304	8413420	0.951
6597	NC_000019.10	10984120	10984373	10984123	10984373	10961029	10961174	0.688
11119	NC_000006.12	26407670	26407952	26407826	26407952	26405908	26406256	0.949
116840	NC_000017.11	7936237	7936482	7936365	7936482	7934988	7935145	0.099
57494	NC_000012.12	8780034	8780739	8780577	8780739	8773320	8777802	0.697
9526	NC_000017.11	7586655	7586777	7586691	7586777	7585945	7586078	0.078
7770	NC_000019.10	44213086	44213244	44213089	44213244	44212531	44212585	0.662
4714	NC_000010.11	100523739	100524139	100523739	100523929	100526398	100526554	0.006
2260	NC_000008.11	38411142	38413804	38411142	38412595	38413917	38414023	0.966
9877	NC_000001.11	203802651	203803016	203802956	203803016	203801574	203801628	0.865
9462	NC_000001.11	178456699	178456899	178456720	178456899	178454446	178454648	0.136
79089	NC_000017.11	44187616	44187743	44187675	44187743	44186971	44187109	0.698
79089	NC_000017.11	44188934	44189588	44189021	44189588	44187675	44187743	0.654
55898	NC_000015.10	90946613	90946914	90946683	90946914	90944891	90945063	0.988
55578	NC_000013.11	37045246	37045376	37045246	37045373	37047534	37047601	0.186
4666	NC_000012.12	56724451	56724549	56724451	56724523	56725262	56725299	0.034
57701	NC_000012.12	49803921	49804080	49803921	49804050	49805979	49806041	0.895
51763	NC_000017.11	1513452	1513561	1513452	1513554	1513871	1513979	0.913
647135	NC_000001.11	144897115	144897340	144897115	144897337	144905090	144905219	0.779
1327	NC_000016.10	85801183	85801278	85801204	85801278	85799694	85799752	0.009
57708	NC_000001.11	66928886	66928963	66928928	66928963	66926141	66926242	0.135
55809	NC_000006.12	42232680	42232928	42232680	42232892	42236204	42236411	0.139
23625	NC_000011.10	65573362	65574190	65573401	65574190	65572537	65572960	0.858
84314	NC_000017.11	8175756	8175875	8175756	8175857	8175958	8176026	0.051
55322	NC_000005.10	31538259	31538689	31538483	31538689	31535743	31535893	0.851
80031	NC_000015.10	47766576	47766677	47766615	47766677	47766104	47766182	0.442
4301	NC_000006.12	167870382	167870498	167870385	167870498	167864550	167864746	0.606
85464	NC_000017.11	29677672	29677741	29677672	29677738	29684562	29684684	0.595
55108	NC_000001.11	32383829	32384325	32383829	32383997	32386778	32386895	0.003
6938	NC_000015.10	57273029	57273262	57273032	57273262	57263111	57263274	0.894
3981	NC_000013.11	108214537	108214718	108214537	108214610	108215483	108215743	0.465
11120	NC_000006.12	26467718	26469637	26467947	26469637	26466061	26466088	0.165
54187	NC_000009.12	98075569	98077017	98076917	98077017	98060781	98060997	0
2135	NC_000001.11	100888752	100888864	100888752	100888828	100894632	100894842	0.208
55748	NC_000018.10	74499881	74500033	74499936	74500033	74496362	74496431	0.719
79884	NC_000004.12	155368585	155368812	155368585	155368809	155373135	155373456	0.246
79741	NC_000010.11	32471063	32471230	32471136	32471230	32463016	32463049	0.729
23479	NC_000012.12	108567657	108569384	108568830	108569384	108567189	108567268	0.006
89866	NC_000001.11	177932697	177932809	177932697	177932806	177933213	177933312	0.311
196074	NC_000011.10	28296752	28296931	28296796	28296931	28290205	28290397	0.629
11276	NC_000017.11	37541971	37542430	37541971	37542427	37553114	37554059	0.329
11276	NC_000017.11	37541971	37542565	37541971	37542427	37553114	37554059	0.206
5499	NC_000011.10	67401067	67401232	67401067	67401199	67401727	67401858	0.012
51222	NC_000014.9	21091864	21093304	21091864	21093290	21093585	21093674	0.132
55729	NC_000012.12	14434336	14434423	14434339	14434423	14423908	14425473	0.861
57146	NC_000016.10	21160977	21161278	21161084	21161278	21158673	21158746	0.561
4664	NC_000002.12	190685475	190685638	190685478	190685638	190683737	190683827	0.723
2778	NC_000020.11	58903527	58903585	58903530	58903585	58895611	58895684	0.667
2804	NC_000003.12	121719645	121719768	121719645	121719753	121722261	121722378	0.602
27343	NC_000010.11	101578881	101579838	101578881	101579817	101580247	101580416	0.055
129303	NC_000002.12	85601020	85601482	85601020	85601107	85601883	85602064	0.958
25911	NC_000010.11	101608834	101608937	101608866	101608937	101605139	101605212	0.92
51029	NC_000001.11	244691878	244692020	244691883	244692020	244686596	244686669	0.871
348995	NC_000006.12	149724314	149728478	149724314	149727198	149731612	149731735	0.063
348995	NC_000006.12	149724314	149728560	149724314	149727198	149731612	149731735	0.063
8481	NC_000023.11	13752703	13753441	13753367	13753441	13751248	13751368	0.099
1445	NC_000015.10	74798211	74798312	74798232	74798312	74782079	74782720	0.04
51317	NC_000011.10	45971115	45971367	45971115	45971364	45979759	45979966	0.844
79158	NC_000012.12	101770405	101770708	101770405	101770585	101770995	101771157	0.023
26586	NC_000013.11	52460895	52460974	52460898	52460974	52456522	52456607	0.21
88745	NC_000006.12	43027177	43027252	43027192	43027252	43026036	43026141	0.993
5279	NC_000001.11	172441456	172442853	172441456	172442830	172443987	172444069	0.042
10188	NC_000003.12	195867168	195867264	195867168	195867258	195867360	195868709	0.931
128239	NC_000001.11	156548347	156548487	156548347	156548484	156548580	156548748	0.797
10966	NC_000017.11	82660986	82662743	82660986	82661047	82664495	82664556	0.036
64857	NC_000019.10	39414988	39415260	39414991	39415260	39414064	39414195	0.424
22913	NC_000020.11	34079909	34084884	34084660	34084884	34078504	34078553	0.93
8434	NC_000009.12	36085174	36086284	36085265	36086284	36083364	36083562	0.692
64837	NC_000011.10	66258546	66258822	66258583	66258822	66257702	66257871	0.191
56897	NC_000006.12	2770119	2770361	2770194	2770361	2768690	2768882	0.948
22837	NC_000002.12	164694268	164695836	164694268	164695833	164699404	164699499	0.662
55280	NC_000010.11	100260965	100261044	100260965	100261028	100261978	100262063	0.959
10772	NC_000001.11	23974973	23977453	23974973	23975080	23977910	23978273	0.477
23378	NC_000011.10	6601851	6602264	6601851	6602215	6603403	6603678	0.184
7536	NC_000011.10	64767191	64767251	64767191	64767246	64767570	64767844	0.953
9538	NC_000011.10	125575262	125575408	125575304	125575408	125572457	125572569	0.982
10898	NC_000007.14	99454040	99454136	99454043	99454136	99452352	99452440	0.797
2521	NC_000016.10	31183857	31184002	31183860	31184002	31182512	31182664	0.65
374291	NC_000019.10	1394417	1395584	1395390	1395584	1393241	1393330	0.019
3949	NC_000019.10	11131280	11133820	11131286	11133820	11129512	11129670	0.978
2042	NC_000003.12	89399317	89399480	89399320	89399480	89395836	89395961	0.943
282969	NC_000010.11	133357186	133357462	133357186	133357255	133357922	133358019	0.011
23187	NC_000011.10	118627304	118628650	118627307	118628650	118624933	118625059	0.822
79634	NC_000002.12	174398274	174398442	174398365	174398442	174395729	174395817	0.935
64779	NC_000016.10	86554644	86554751	86554644	86554748	86555168	86555235	0.495
27122	NC_000011.10	11963105	11964728	11963105	11964686	11965808	11965965	0.008
79834	NC_000015.10	77284957	77285078	77284957	77285055	77286422	77286504	0.464
5325	NC_000006.12	143966157	143966212	143966157	143966198	143968906	143968978	0.155
5325	NC_000006.12	143966157	143966230	143966157	143966212	143968906	143968978	0.151
6448	NC_000017.11	80209275	80211923	80209275	80211187	80212070	80212274	0.686
9481	NC_000006.12	46676382	46678190	46676646	46678190	46671125	46671228	0.474
2335	NC_000002.12	215371908	215372375	215371908	215372015	215373321	215373411	0.899
10497	NC_000009.12	35389845	35389973	35389848	35389973	35386164	35386293	0.702
84303	NC_000003.12	126852643	126852730	126852646	126852730	126733077	126733222	0.085
405	NC_000001.11	150852761	150852840	150852761	150852806	150858348	150858460	0.014
4790	NC_000004.12	102533844	102533885	102533847	102533885	102529835	102529914	0.641
1434	NC_000020.11	49096175	49096949	49096348	49096949	49094731	49094963	0.037
93643	NC_000006.12	43498922	43499136	43498977	43499136	43497880	43497977	0.03
90678	NC_000009.12	127453478	127454599	127454495	127454599	127451928	127452084	0.065
4799	NC_000009.12	33338506	33338589	33338509	33338589	33332471	33332502	0.068
55752	NC_000004.12	77039072	77040154	77039742	77040154	77030782	77030970	0.259
5866	NC_000011.10	61897298	61898360	61897298	61898357	61899313	61899380	0.766
54778	NC_000015.10	59092512	59092640	59092536	59092640	59091058	59091154	0.264
55556	NC_000018.10	691203	693175	691203	691276	693881	693908	0.131
10147	NC_000019.10	18990892	18993740	18990892	18991149	18994365	18994486	0.882
9487	NC_000017.11	16316794	16317908	16317774	16317908	16316680	16316712	0.284
79087	NC_000022.11	49904336	49904506	49904336	49904384	49907720	49907944	0.95
51752	NC_000005.10	96803402	96803943	96803402	96803939	96807859	96808104	0.901
6625	NC_000019.10	49107794	49108604	49107821	49108604	49107624	49107712	0.746
51006	NC_000020.11	46355072	46355279	46355072	46355178	46355801	46355874	0.656
51574	NC_000004.12	112647650	112647834	112647689	112647834	112647201	112647549	0.13
51574	NC_000004.12	112647198	112647549	112647201	112647549	112647033	112647127	0.973
100302736	NC_000005.10	115578495	115581315	115578495	115581197	115616317	115616445	0.852
5886	NC_000019.10	12949080	12949408	12949277	12949408	12948685	12948813	0.986
79917	NC_000023.11	49166073	49168157	49166088	49168157	49165189	49165361	0.476
23318	NC_000001.11	52436754	52436975	52436754	52436963	52438219	52438335	0.066
51582	NC_000008.11	102829820	102829936	102829820	102829933	102833055	102833218	0.937
5739	NC_000019.10	46620467	46622381	46620467	46621672	46623457	46624237	0.148
23523	NC_000022.11	24168431	24168521	24168446	24168521	24166638	24167313	0.065
23523	NC_000022.11	24177503	24177817	24177590	24177817	24176110	24176275	0.801
51105	NC_000008.11	132777791	132777911	132777795	132777911	132775387	132775645	0.401
207	NC_000014.9	104793126	104793304	104793126	104793210	104795483	104795748	0.71
56063	NC_000001.11	32215135	32215548	32215135	32215216	32215672	32215795	0.756
8899	NC_000006.12	4062556	4064983	4063073	4064983	4062212	4062299	0.573
23139	NC_000001.11	46034072	46034266	46034075	46034266	46033801	46033938	0.788
55591	NC_000012.12	95270038	95270188	95270050	95270188	95266356	95266632	0.402
9641	NC_000001.11	206473195	206473314	206473199	206473314	206471155	206471245	0.854
255057	NC_000019.10	1234190	1234331	1234190	1234290	1234570	1234742	0.63
9755	NC_000017.11	47697088	47697193	47697094	47697193	47696710	47696833	0.935
1936	NC_000008.11	143586728	143586852	143586728	143586849	143597347	143597415	0.857
64223	NC_000016.10	2206483	2206659	2206496	2206659	2206357	2206409	0.016
9859	NC_000001.11	243156220	243156455	243156220	243156347	243164283	243166116	0.953
4791	NC_000010.11	102402251	102402529	102402254	102402529	102402047	102402159	0.355
11313	NC_000001.11	23792551	23792760	23792656	23792760	23790788	23791250	0.019
54955	NC_000001.11	37689605	37689886	37689605	37689883	37690333	37690529	0.329
55715	NC_000016.10	57479441	57479688	57479441	57479685	57486304	57486493	0.907
5918	NC_000003.12	158710737	158710933	158710737	158710921	158713796	158713859	0.87
112611	NC_000006.12	83194311	83194652	83194530	83194652	83193356	83193443	0.826
51693	NC_000016.10	88860910	88862678	88860913	88862678	88859892	88859972	0.255
10385	NC_000006.12	26388012	26388294	26388198	26388294	26385014	26385362	0.899
7249	NC_000016.10	2079031	2079196	2079034	2079196	2076490	2076585	0.56
27037	NC_000022.11	20113431	20113561	20113431	20113507	20113685	20113808	0.047
4900	NC_000011.10	124745961	124745982	124745964	124745982	124745502	124745729	0.457
22900	NC_000019.10	48232452	48233980	48232452	48232493	48234402	48234543	0.32
25992	NC_000002.12	241063967	241064125	241064011	241064125	241063586	241063700	0.043
79780	NC_000011.10	96383961	96386293	96383961	96384761	96387529	96387613	0.89
84287	NC_000010.11	97455638	97455783	97455659	97455783	97454713	97454799	0.027
155435	NC_000007.14	155711172	155711455	155711202	155711455	155706859	155707068	0.192
29123	NC_000016.10	89291680	89291799	89291680	89291777	89305205	89305344	0.08
84164	NC_000022.11	29832244	29834550	29832244	29832342	29838177	29838274	0.192
414328	NC_000009.12	83628006	83628211	83628180	83628211	83623142	83623221	0.649
57231	NC_000006.12	85507232	85507289	85507232	85507256	85507967	85508059	0.985
10312	NC_000011.10	68043797	68043907	68043813	68043907	68043570	68043653	0.093
79921	NC_000023.11	103586648	103587729	103586653	103587729	103585858	103586291	0.915
2686	NC_000020.11	34860253	34860414	34860253	34860321	34861444	34861562	0.165
113455421	NC_000016.10	69118009	69120649	69118009	69118525	69121435	69121493	0.962
375757	NC_000009.12	128276586	128276755	128276706	128276755	128276275	128276402	0.112
54974	NC_000005.10	157734579	157734745	157734670	157734745	157732867	157733044	0.848
11174	NC_000005.10	65273339	65273447	65273339	65273443	65291328	65291470	0.88
9055	NC_000015.10	90966037	90967202	90966037	90966653	90969078	90969120	0.98
27154	NC_000006.12	36210200	36210528	36210215	36210528	36209786	36209915	0.154
7072	NC_000002.12	70224553	70225568	70224553	70224629	70227734	70229091	0.138
7072	NC_000002.12	70227734	70229091	70227734	70227822	70229263	70229318	0.717
7109	NC_000021.9	44087698	44087928	44087821	44087928	44086801	44086960	0.977
64773	NC_000020.11	2838843	2839082	2838843	2838929	2839191	2839271	0.97
84924	NC_000019.10	36472910	36473009	36472910	36473006	36473331	36473458	0.495
10015	NC_000003.12	33828837	33828969	33828852	33828969	33826479	33826580	0.025
6563	NC_000018.10	45749777	45752520	45752177	45752520	45748375	45748425	0.947
8894	NC_000020.11	34098497	34098633	34098497	34098624	34103461	34103565	0.998
91179	NC_000022.11	20427397	20427618	20427397	20427550	20429224	20429355	0.107
123207	NC_000015.10	82994816	83005692	82994816	82995384	83008547	83008675	0.71
22827	NC_000008.11	143824312	143824399	143824312	143824396	143829279	143829315	0.841
23048	NC_000009.12	129923843	129924026	129923843	129923996	129924959	129925157	0.85
374882	NC_000019.10	11345519	11345737	11345519	11345628	11346126	11346268	0.156
54758	NC_000016.10	87730551	87730659	87730551	87730644	87748672	87748809	0.359
55573	NC_000003.12	133587161	133590261	133587895	133590261	133586562	133586722	0.413
55572	NC_000011.10	126277070	126277175	126277073	126277175	126276393	126276523	0.89
55573	NC_000003.12	133587158	133590261	133587161	133590261	133586562	133586722	0.935
9117	NC_000003.12	42547968	42553448	42547968	42548657	42555929	42555995	0.16
25959	NC_000019.10	11178344	11178471	11178344	11178447	11178552	11178720	0.078
25959	NC_000019.10	11195555	11195881	11195555	11195820	11197484	11197545	0.342
8986	NC_000011.10	64368467	64368601	64368485	64368601	64368131	64368260	0.957
5705	NC_000017.11	63830132	63830501	63830270	63830501	63829851	63829949	0.992
9489	NC_000017.11	78420213	78424659	78424060	78424659	78419545	78419675	0.233
1314	NC_000001.11	160305432	160305598	160305432	160305571	160305687	160305773	0.088
5763	NC_000012.12	6769843	6769999	6769920	6769999	6769602	6769674	0.021
11113	NC_000012.12	119690150	119690454	119690150	119690451	119697658	119697838	0.62
151194	NC_000002.12	207580634	207582160	207580634	207581946	207621805	207621917	0.451
6621	NC_000009.12	136398298	136398441	136398298	136398437	136400133	136400170	0.14
4798	NC_000011.10	129892714	129893385	129892714	129892870	129894358	129894438	0.183
57185	NC_000001.11	24440089	24440240	24440171	24440240	24419290	24419640	0.033
56181	NC_000001.11	25829508	25829830	25829617	25829830	25826614	25826826	0.829
55174	NC_000008.11	19818193	19818342	19818274	19818342	19817415	19817666	0.009
79047	NC_000019.10	33798667	33798766	33798670	33798766	33796869	33796987	0.485
1649	NC_000012.12	57517268	57517595	57517268	57517424	57517705	57517753	0.453
1649	NC_000012.12	57517268	57517542	57517268	57517424	57517705	57517753	0.358
1649	NC_000012.12	57517268	57517595	57517268	57517438	57517705	57517753	0.122
1649	NC_000012.12	57517268	57517542	57517268	57517438	57517705	57517753	0.066
4864	NC_000018.10	23556242	23556664	23556242	23556613	23557116	23557190	0.11
1108	NC_000012.12	6600216	6600395	6600216	6600356	6600533	6600669	0.704
9570	NC_000017.11	46931098	46931207	46931101	46931207	46929519	46929584	0.985
58190	NC_000002.12	218402110	218402215	218402113	218402215	218401563	218401712	0.326
23196	NC_000009.12	93515666	93515767	93515669	93515767	93498789	93498886	0.809
7466	NC_000004.12	6277450	6277687	6277454	6277687	6269849	6270014	0.861
1859	NC_000021.9	37478180	37478300	37478207	37478300	37472683	37472880	0.207
253738	NC_000010.11	129840244	129840439	129840244	129840334	129840843	129841032	0.244
253738	NC_000010.11	129840244	129840442	129840244	129840334	129840843	129841032	0.41
9610	NC_000011.10	66333918	66334041	66333918	66334038	66334513	66335251	0.746
79830	NC_000001.11	35111807	35111912	35111824	35111912	35110293	35110447	0.642
2323	NC_000019.10	49485963	49486231	49486014	49486231	49480551	49480620	0.305
10133	NC_000010.11	13109096	13109288	13109111	13109288	13108137	13108289	0.102
6419	NC_000003.12	4312897	4313761	4313666	4313761	4303368	4303526	0.63
10179	NC_000011.10	114402827	114402915	114402831	114402915	114401697	114401860	0.995
10084	NC_000023.11	48902731	48902795	48902734	48902795	48902232	48902517	0.953
121642	NC_000012.12	109092506	109092937	109092506	109092787	109093349	109093472	0.869
80228	NC_000007.14	102436201	102436333	102436224	102436333	102433574	102433661	0.024
55738	NC_000020.11	63286365	63286442	63286371	63286442	63285653	63285713	0.988
79174	NC_000022.11	49922293	49922443	49922296	49922443	49921584	49921761	0.662
6050	NC_000011.10	502061	502249	502061	502181	507112	507242	0.662
23041	NC_000012.12	62535524	62535709	62535529	62535709	62534844	62534926	0.959
5192	NC_000001.11	2406719	2406955	2406719	2406895	2408451	2408858	0.067
24144	NC_000022.11	26510616	26511195	26510616	26510702	26512098	26512175	0.034
5929	NC_000001.11	205114788	205114961	205114788	205114905	205115857	205115883	0.686
23275	NC_000021.9	45282348	45282459	45282348	45282398	45282803	45282938	0.739
818	NC_000010.11	73872988	73873083	73872988	73873059	73874396	73874555	0.97
6929	NC_000019.10	1650176	1650290	1650176	1650287	1652299	1652418	0.171
389831	NT_113901.1	42937	46801	42937	44923	48954	49119	0.014
8460	NC_000007.14	66359053	66360339	66359894	66360339	66356824	66356871	0.369
1499	NC_000003.12	41239133	41240443	41239659	41240443	41238015	41238076	0.995
22838	NC_000005.10	176532003	176532193	176532003	176532129	176532365	176532516	0.091
25875	NC_000012.12	51049012	51049185	51049033	51049185	51048326	51048478	0.026
7738	NC_000006.12	27450746	27453289	27450746	27453260	27456825	27456921	0.085
54808	NC_000018.10	49391592	49391645	49391592	49391642	49430254	49430447	0.901
25829	NC_000022.11	38231243	38231399	38231243	38231334	38245934	38246100	0.008
253461	NC_000003.12	141438242	141438365	141438267	141438365	141427633	141427821	0.562
22796	NC_000001.11	230688419	230688562	230688422	230688562	230688070	230688143	0.903
117178	NC_000001.11	84655831	84656005	84655831	84656002	84656347	84656484	0.782
10146	NC_000005.10	151786571	151786715	151786602	151786715	151771953	151772036	0.82
27440	NC_000022.11	17145023	17145169	17145023	17145117	17148447	17148560	0.011
91694	NC_000008.11	12736700	12736797	12736700	12736764	12736899	12737140	0.567
84513	NC_000008.11	38263129	38264604	38263129	38263406	38266140	38266311	0.954
84513	NC_000008.11	38267896	38268072	38267896	38267960	38268370	38268461	0.077
148523	NC_000001.11	150283461	150283633	150283513	150283633	150282553	150282618	0.597
148523	NC_000001.11	150283207	150283633	150283513	150283633	150282553	150282618	0.46
27148	NC_000002.12	218696526	218696601	218696589	218696601	218694524	218694635	0.831
6609	NC_000011.10	6391383	6392156	6391386	6392156	6390473	6390916	0.954
9605	NC_000016.10	89716729	89716822	89716729	89716819	89719026	89719102	0.964
4882	NC_000009.12	35801633	35801763	35801642	35801763	35801069	35801154	0.023
8790	NC_000001.11	74204390	74208702	74205207	74208702	74201317	74201410	0.947
4152	NC_000018.10	50268845	50271540	50268845	50269818	50272676	50272738	0.712
9057	NC_000016.10	68273794	68273904	68273817	68273904	68266592	68266721	0.126
9057	NC_000016.10	68273817	68273904	68273821	68273904	68266592	68266721	0.854
64376	NC_000010.11	123007025	123007176	123007025	123007150	123008693	123008795	0.885
7763	NC_000009.12	72360627	72363606	72360627	72360784	72364695	72365208	0.68
80313	NC_000010.11	132352881	132353396	132352905	132353396	132351606	132351753	0.633
1890	NC_000022.11	50529495	50529731	50529495	50529719	50529903	50530012	0.044
6774	NC_000017.11	42316788	42316901	42316788	42316851	42317181	42317224	0.91
23338	NC_000005.10	134578493	134583227	134578496	134583227	134576767	134576896	0.662
8497	NC_000001.11	203076340	203078736	203076479	203078736	203075576	203075757	0.094
3669	NC_000015.10	88650234	88652310	88652109	88652310	88639342	88639594	0.047
51035	NC_000011.10	62676499	62677005	62676499	62676639	62677517	62677634	0.981
55697	NC_000016.10	70687438	70692049	70687438	70688090	70692820	70692971	0.052
127544	NC_000001.11	32948221	32948366	32948221	32948363	32949568	32949774	0.134
25906	NC_000011.10	72109586	72109940	72109586	72109928	72110087	72110225	0.029
80323	NC_000018.10	54942674	54942803	54942674	54942799	54945387	54945477	0.661
64343	NC_000003.12	28331689	28331954	28331689	28331950	28332368	28332427	0.752
9823	NC_000023.11	101658460	101658569	101658460	101658525	101659075	101659148	0.245
9318	NC_000015.10	49137347	49137458	49137347	49137437	49139527	49139653	0.384
27352	NC_000022.11	40409681	40410289	40410131	40410289	40409464	40409525	0.952
55291	NC_000011.10	68587926	68588024	68587944	68588024	68583042	68583129	0.963
30815	NC_000009.12	127885320	127886788	127885320	127886784	127887483	127887591	0.926
58486	NC_000011.10	10852705	10855118	10852705	10855086	10856143	10856257	0.338
2873	NC_000017.11	82052255	82052459	82052374	82052459	82051897	82051964	0.848
84179	NC_000004.12	684482	684602	684482	684599	684718	684856	0.246
8533	NC_000017.11	17276034	17276183	17276034	17276164	17281131	17281246	0.096
9643	NC_000023.11	103678498	103678651	103678498	103678600	103685170	103685260	0.252
92154	NC_000016.10	70674305	70674528	70674305	70674432	70676880	70676978	0.34
56928	NC_000019.10	2340897	2341014	2340931	2341014	2340075	2340172	0.976
23647	NC_000011.10	6479971	6480179	6479971	6480068	6480322	6480423	0.026
8563	NC_000022.11	29550727	29550843	29550727	29550835	29553670	29553757	0.934
23647	NC_000011.10	6479971	6480179	6479971	6480068	6481230	6481331	0.191
210	NC_000009.12	113392118	113392335	113392118	113392169	113393446	113393634	0.023
64210	NC_000010.11	97468965	97469548	97468965	97469104	97469645	97469723	0.011
26610	NC_000011.10	31603764	31603907	31603767	31603907	31594769	31594901	0.123
51754	NC_000009.12	35853508	35856238	35853979	35856238	35853140	35853257	0.309
51754	NC_000009.12	35853504	35856238	35853508	35856238	35853140	35853257	0.814
60491	NC_000002.12	200891735	200892379	200891917	200892379	200889326	200889391	0.31
598	NC_000020.11	31721654	31722348	31721654	31722330	31723734	31723963	0.588
23286	NC_000005.10	168467839	168467964	168467842	168467964	168464710	168464962	0.329
79140	NC_000001.11	32204185	32204620	32204597	32204620	32203878	32204045	0.499
204851	NC_000001.11	113971823	113971954	113971898	113971954	113969955	113970197	0.963
23380	NC_000001.11	206401420	206401645	206401423	206401645	206393544	206393673	0.932
27095	NC_000001.11	36139719	36139843	36139719	36139819	36140068	36140166	0.025
91663	NC_000019.10	53869689	53869838	53869753	53869838	53866370	53866417	0.959
84971	NC_000019.10	10544708	10544866	10544782	10544866	10543903	10544325	0.182
7555	NC_000003.12	129171078	129171280	129171078	129171277	129171445	129171538	0.302
51125	NC_000008.11	41507053	41507121	41507058	41507121	41505910	41506012	0.184
2934	NC_000009.12	121301962	121302167	121301970	121302167	121281469	121281562	0.956
2934	NC_000009.12	121301923	121302167	121301970	121302167	121281469	121281562	0.649
8863	NC_000001.11	7829833	7830161	7829836	7830161	7827117	7827815	0.495
25972	NC_000002.12	98618145	98618515	98618167	98618515	98616431	98616533	0.01
60626	NC_000011.10	209174	209318	209258	209318	207707	208938	0.88
25792	NC_000009.12	128180720	128180814	128180720	128180799	128185546	128185776	0.954
54206	NC_000001.11	8015307	8015400	8015307	8015384	8015494	8015692	0.065
9926	NC_000001.11	211829058	211829323	211829058	211829319	211830182	211830330	0.94
64784	NC_000015.10	90641931	90645345	90641934	90645345	90641096	90641199	0.702
967	NC_000012.12	55727150	55727339	55727150	55727270	55728275	55728352	1
1911	NC_000012.12	8922632	8922788	8922656	8922788	8921600	8921750	0.759
110599588	NC_000002.12	189665375	189665451	189665421	189665451	189663900	189663954	0.79
84128	NC_000002.12	189449244	189450968	189450902	189450968	189448378	189448508	0.008
55254	NC_000003.12	119436790	119437649	119436790	119436978	119437754	119438103	0.109
54476	NC_000007.14	5739275	5739625	5739275	5739352	5740972	5741644	0.005
54476	NC_000007.14	5739275	5739621	5739275	5739352	5740972	5741644	0.005
8567	NC_000011.10	47289788	47290053	47289866	47290053	47289390	47289493	0.052
85007	NC_000005.10	178222354	178222545	178222354	178222492	178222851	178222934	0.869
22897	NC_000011.10	117396053	117396180	117396056	117396180	117395546	117395722	0.932
128308	NC_000001.11	228108234	228108321	228108234	228108318	228109260	228109299	0.495
23028	NC_000001.11	23082449	23083691	23083178	23083691	23082219	23082366	0.048
56996	NC_000007.14	100865286	100865549	100865359	100865549	100862680	100862827	0.573
54469	NC_000015.10	80121711	80121820	80121747	80121820	80120327	80120498	0.995
10992	NC_000011.10	66057265	66057375	66057268	66057375	66056837	66056955	0.913
22954	NC_000009.12	116697661	116701299	116697664	116701299	116687304	116687381	0.662
8662	NC_000007.14	2380180	2380745	2380278	2380745	2379393	2379511	0.383
8662	NC_000007.14	2380278	2380745	2380283	2380745	2379393	2379511	0.767
8662	NC_000007.14	2380278	2380745	2380414	2380745	2379393	2379511	0.97
137492	NC_000008.11	17265906	17265981	17265911	17265981	17246957	17247369	0.98
10280	NC_000009.12	34636996	34637112	34636996	34637089	34637219	34637420	0.005
91351	NC_000004.12	168395958	168396127	168395958	168396124	168400825	168400978	0.303
85363	NC_000011.10	5663227	5665395	5663227	5664173	5665655	5665682	0.872
1945	NC_000001.11	155068852	155069553	155069018	155069553	155067371	155067440	0.763
406	NC_000011.10	13378321	13378445	13378336	13378445	13376639	13376728	0.111
284021	NC_000017.11	64452596	64452866	64452676	64452866	64449313	64449355	0.954
159195	NC_000010.11	73575511	73576361	73575511	73575675	73625936	73625981	0.349
7769	NC_000019.10	44174983	44177685	44175497	44177685	44172859	44172952	0.747
84656	NC_000016.10	4814536	4814647	4814536	4814629	4817597	4817697	0.846
10611	NC_000004.12	94575615	94576034	94575942	94576034	94573350	94573393	0.988
26094	NC_000014.9	72954160	72954262	72954163	72954262	72951797	72951877	0.457
148137	NC_000019.10	35765033	35765176	35765066	35765176	35764853	35764936	0.891
22978	NC_000010.11	103100751	103100964	103100751	103100943	103101044	103101102	0.247
91584	NC_000007.14	132507505	132508779	132507505	132508776	132576421	132576470	0.873
11273	NC_000016.10	28835545	28835758	28835548	28835758	28835277	28835399	0.277
11273	NC_000016.10	28836325	28836490	28836448	28836490	28835932	28836122	0.855
11273	NC_000016.10	28836448	28837237	28836727	28837237	28835932	28836122	0.557
22893	NC_000015.10	40461911	40462294	40461914	40462294	40458450	40459896	0.786
22893	NC_000015.10	40465334	40465435	40465343	40465435	40464470	40464547	0.675
81031	NC_000020.11	46726814	46726986	46726863	46726986	46725040	46726324	0.079
116039	NC_000008.11	98951518	98952100	98951600	98952100	98950655	98950755	0.492
284613	NC_000001.11	109495678	109500435	109495755	109500435	109495142	109495180	0.057
23137	NC_000009.12	70346578	70346649	70346604	70346649	70344143	70344269	0.151
10362	NC_000019.10	3573902	3574586	3574382	3574586	3573691	3573800	0.161
8434	NC_000009.12	36085265	36086284	36085901	36086284	36083364	36083562	0.485
221656	NC_000006.12	18208128	18208206	18208131	18208206	18207397	18207529	0.197
1107	NC_000017.11	7894114	7894265	7894126	7894265	7893804	7893935	0.5
641649	NC_000019.10	41383714	41384083	41383862	41384083	41382771	41382921	0.251
5495	NC_000002.12	44229992	44231472	44230412	44231472	44218479	44218537	0.025
9351	NC_000016.10	2037756	2039026	2037825	2039026	2037537	2037600	0.059
10658	NC_000011.10	47465936	47470889	47465936	47468891	47472190	47472357	0.5
10226	NC_000019.10	4852015	4852301	4852015	4852265	4859589	4859672	0.998
23063	NC_000010.11	86497200	86497319	86497200	86497301	86499717	86500743	0.684
23649	NC_000011.10	65297119	65298685	65297671	65298685	65295863	65295990	0.793
10898	NC_000007.14	99453965	99454136	99454043	99454136	99452352	99452440	0.568
10495	NC_000023.11	130637228	130637410	130637228	130637404	130656580	130656695	0.885
9665	NC_000016.10	15622933	15623126	15622933	15623096	15624768	15624927	0.393
282969	NC_000010.11	133355737	133355844	133355737	133355811	133356639	133356738	0.014
93134	NC_000019.10	9617044	9617226	9617044	9617171	9618090	9618179	0.169
93134	NC_000019.10	9617620	9617768	9617620	9617758	9618090	9618179	0.19
93134	NC_000019.10	9617044	9617226	9617044	9617171	9617620	9617758	0.226
10691	NC_000001.11	28683582	28683740	28683585	28683740	28668783	28668839	0.359
29057	NC_000023.11	52956272	52956755	52956272	52956346	52995305	52995472	0.118
6925	NC_000018.10	55350873	55351003	55350873	55351000	55403453	55403518	0.847
2121	NC_000004.12	5810952	5814305	5810955	5814305	5810338	5810450	0.688
5325	NC_000006.12	143960468	143960580	143960468	143960556	143964786	143964818	0.067
284695	NC_000001.11	90007611	90007750	90007633	90007750	90005132	90005244	0.635
51393	NC_000017.11	16427448	16427547	16427451	16427547	16426721	16426877	0.687
7086	NC_000003.12	53237796	53237921	53237796	53237820	53240250	53240348	0.641
94081	NC_000005.10	175509031	175509202	175509060	175509202	175492094	175492267	0.955
2589	NC_000018.10	35654559	35654801	35654658	35654801	35580921	35581303	0.982
5981	NC_000004.12	39306591	39306704	39306591	39306701	39308635	39309032	0.263
57335	NC_000017.11	15700047	15700366	15700134	15700366	15699751	15699777	0.387
5571	NC_000012.12	49005305	49005391	49005305	49005364	49005461	49005543	0.006
389541	NC_000007.14	100153849	100154203	100153866	100154203	100153399	100153517	0.035
4297	NC_000011.10	118471661	118474315	118474178	118474315	118468774	118468844	0.895
1973	NC_000017.11	7578164	7578244	7578226	7578244	7577826	7577916	0.999
130132	NC_000002.12	197633717	197633997	197633717	197633946	197644157	197644272	0.931
146705	NC_000017.11	81237386	81237660	81237386	81237459	81238001	81238873	0.176
63901	NC_000011.10	59148796	59148953	59148835	59148953	59143082	59143304	0.76
84058	NC_000002.12	74422119	74422375	74422152	74422375	74421729	74421816	0.038
9487	NC_000017.11	16347544	16347717	16347549	16347717	16342572	16342720	0.492
64747	NC_000003.12	158804318	158804371	158804322	158804371	158802053	158802315	0.991
8502	NC_000002.12	158634069	158634289	158634072	158634289	158631752	158631941	0.732
8021	NC_000009.12	131146128	131146304	131146161	131146304	131144279	131144754	0.807
3159	NC_000006.12	34242711	34242795	34242714	34242795	34240736	34240915	0.993
51006	NC_000020.11	46355072	46355241	46355072	46355178	46356573	46356637	0.923
51006	NC_000020.11	46357622	46357773	46357622	46357702	46358386	46358763	0.987
51006	NC_000020.11	46358386	46358958	46358386	46358763	46364370	46364425	0.212
51006	NC_000020.11	46352050	46352226	46352050	46352185	46354881	46354965	0.946
55146	NC_000007.14	6578500	6578720	6578565	6578720	6577515	6577720	0.204
1075	NC_000011.10	88320810	88326443	88320810	88326399	88328111	88328196	0.974
10313	NC_000011.10	63718701	63721032	63718980	63721032	63681499	63681778	0.511
26088	NC_000022.11	37624880	37625076	37624968	37625076	37623551	37623633	0.047
220988	NC_000002.12	177219407	177223959	177222059	177223959	177219246	177219314	0.883
873	NC_000021.9	36071814	36073164	36072445	36073164	36070949	36071057	0.001
57489	NC_000001.11	86346836	86352208	86346836	86348878	86352858	86352984	0.511
9812	NC_000005.10	141938851	141942047	141939553	141942047	141938520	141938760	0.635
29100	NC_000016.10	67227718	67227931	67227835	67227931	67227129	67227224	0.056
2588	NC_000016.10	88813733	88817417	88813733	88814525	88818006	88818124	0.032
84629	NC_000007.14	5374054	5374484	5374054	5374481	5376033	5376224	0.958
8764	NC_000001.11	2558880	2559978	2559822	2559978	2558342	2558468	0.12
4154	NC_000003.12	152447619	152447773	152447724	152447773	152445281	152445539	0.963
51105	NC_000008.11	132795965	132798860	132798771	132798860	132794732	132794817	0.008
7587	NC_000010.11	38095357	38095633	38095537	38095633	38094336	38094490	0.312
6745	NC_000006.12	7301309	7301572	7301309	7301368	7303549	7303637	0.998
9733	NC_000012.12	108544426	108544532	108544426	108544478	108545138	108545323	0.073
23139	NC_000001.11	46034537	46036124	46034826	46036124	46034072	46034266	0.926
80829	NC_000011.10	58610949	58611054	58610952	58611054	58610297	58610334	0.923
11118	NC_000006.12	26375514	26378312	26375796	26378312	26374770	26374798	0.165
54585	NC_000003.12	45837926	45838051	45837926	45838047	45841988	45842119	0.943
51377	NC_000001.11	193022925	193023039	193022925	193023036	193023843	193023946	0.375
222389	NC_000010.11	13441087	13443704	13441087	13441551	13447265	13447319	0.602
55180	NC_000015.10	100571893	100572065	100571893	100571957	100573650	100574241	0.367
3149	NC_000023.11	150985594	150985749	150985598	150985749	150983334	150983376	0.961
54471	NC_000022.11	39512231	39512494	39512317	39512494	39511848	39512026	0.668
9555	NC_000005.10	135360496	135360607	135360496	135360604	135369405	135369603	0.466
5106	NC_000014.9	24103509	24104125	24103841	24104125	24103159	24103255	0.811
57410	NC_000011.10	65537808	65537880	65537811	65537880	65536985	65537128	0.901
27037	NC_000022.11	20115265	20115554	20115265	20115447	20115671	20115780	0.057
57724	NC_000018.10	45876235	45876342	45876235	45876339	45878375	45878448	0.825
4591	NC_000017.11	59001597	59001741	59001597	59001714	59012327	59012446	0.034
84287	NC_000010.11	97455659	97455783	97455713	97455783	97454713	97454799	0.886
5599	NC_000010.11	48434878	48439360	48434883	48439360	48431192	48431270	0.78
29926	NC_000002.12	219499955	219500015	219499960	219500015	219498890	219499254	0.666
3609	NC_000019.10	10684858	10685765	10684921	10685765	10683916	10683970	0.971
30833	NC_000017.11	75130227	75130642	75130227	75130637	75131180	75131281	0.795
55717	NC_000010.11	120867065	120867169	120867121	120867169	120866568	120866764	0.972
22818	NC_000012.12	54340462	54340615	54340546	54340615	54325130	54325181	0.013
55860	NC_000014.9	58223600	58223701	58223621	58223701	58219693	58219729	0.01
79712	NC_000002.12	144177134	144178960	144177134	144177240	144208602	144208804	0.435
6773	NC_000012.12	56348923	56349059	56348923	56349029	56349162	56349261	0.981
4134	NC_000003.12	47875684	47875873	47875684	47875825	47877416	47877523	0.939
79084	NC_000001.11	111442024	111442129	111442024	111442093	111442652	111442761	0.008
57599	NC_000003.12	39065810	39065889	39065814	39065889	39063049	39063190	0.973
7572	NC_000018.10	35332226	35339073	35332226	35337770	35339828	35339976	0.034
3082	NC_000007.14	81752119	81752262	81752119	81752247	81757188	81757303	0.483
23287	NC_000009.12	85655142	85655320	85655142	85655200	85657434	85657643	0.454
10004	NC_000011.10	65046188	65046526	65046188	65046362	65047646	65047738	0.625
79145	NC_000008.11	56216388	56216531	56216432	56216531	56214597	56214667	0.345
51654	NC_000020.11	33396760	33396936	33396760	33396852	33401427	33401569	0.719
91526	NC_000002.12	196986661	196991096	196986661	196989649	196993582	196993674	0.41
203062	NC_000008.11	142315002	142315092	142315002	142315089	142318543	142318634	0.495
7072	NC_000002.12	70224553	70225568	70224553	70225393	70227734	70229091	0.914
51027	NC_000001.11	149899842	149900795	149900009	149900795	149899567	149899672	0.092
91304	NC_000019.10	1011579	1011663	1011579	1011612	1011740	1011798	0.732
9703	NC_000017.11	28631478	28631681	28631478	28631678	28631819	28631919	0.951
60343	NC_000023.11	154507810	154507885	154507810	154507861	154508288	154508347	0.049
60343	NC_000023.11	154508473	154508652	154508473	154508597	154511847	154511871	0.02
23049	NC_000016.10	18811947	18812127	18811947	18812124	18815174	18815281	0.94
122704	NC_000014.9	22830049	22830110	22830052	22830110	22829886	22829940	0.672
1355	NC_000010.11	99710867	99713964	99710867	99713479	99716347	99716461	0.779
282991	NC_000010.11	100273292	100275493	100273292	100275490	100280123	100280228	0.947
282991	NC_000010.11	100286096	100286332	100286096	100286213	100286604	100286680	0.055
3454	NC_000021.9	33343510	33343676	33343534	33343676	33343267	33343422	0.006
1540	NC_000016.10	50749548	50750202	50749575	50750202	50744729	50744866	0.061
54849	NC_000016.10	89964169	89964310	89964175	89964310	89963362	89963443	0.762
54849	NC_000016.10	89949416	89949513	89949419	89949513	89948754	89948814	0.528
84866	NC_000011.10	118534506	118535829	118535507	118535829	118534265	118534355	0.934
84514	NC_000017.11	42190184	42190359	42190184	42190270	42190623	42190757	0.086
9235	NC_000016.10	3065780	3065826	3065783	3065826	3065402	3065494	0.662
54458	NC_000012.12	53443390	53443773	53443540	53443773	53442694	53442733	0.947
23264	NC_000022.11	41346002	41346208	41346061	41346208	41343414	41343576	0.924
9706	NC_000017.11	19785936	19786086	19785936	19786005	19795621	19795725	0.912
7355	NC_000023.11	48904745	48905482	48904745	48904892	48906391	48906543	0.602
171017	NC_000012.12	6678662	6678801	6678662	6678710	6678945	6679183	0.103
171017	NC_000012.12	6679454	6679525	6679454	6679521	6688166	6688226	0.911
3257	NC_000010.11	98445299	98445413	98445299	98445404	98446806	98446935	0.978
9701	NC_000022.11	50406688	50406875	50406734	50406875	50393892	50394135	0.948
55573	NC_000003.12	133587158	133590261	133588352	133590261	133586562	133586722	0.813
51186	NC_000023.11	103357614	103358462	103357617	103358462	103357082	103357161	0.973
55337	NC_000019.10	10091475	10091630	10091583	10091630	10091249	10091353	0.986
28996	NC_000007.14	139614285	139614493	139614285	139614412	139620400	139620563	0.633
54896	NC_000001.11	19325494	19325582	19325525	19325582	19324632	19324762	0.692
84364	NC_000011.10	47173758	47173915	47173758	47173840	47175014	47175098	0.078
65056	NC_000005.10	57249408	57249576	57249453	57249576	57247074	57247215	0.988
51474	NC_000012.12	50192451	50192564	50192451	50192561	50195829	50195887	0.152
91010	NC_000012.12	49653724	49653874	49653724	49653871	49654191	49654302	0.977
80152	NC_000016.10	67832227	67832354	67832227	67832315	67832454	67832545	0.029
9569	NC_000007.14	74555392	74555494	74555437	74555494	74555173	74555223	0.315
11180	NC_000003.12	49011420	49014116	49011634	49014116	49007390	49007531	0.041
23505	NC_000002.12	97758892	97759053	97758892	97759050	97759651	97759749	0.834
26151	NC_000017.11	74771959	74772039	74771959	74771977	74772217	74772277	0.805
23077	NC_000013.11	77126317	77126542	77126317	77126485	77139195	77139336	0.765
54815	NC_000019.10	19501117	19501416	19501120	19501416	19498442	19498722	0.985
6675	NC_000001.11	162592731	162592782	162592734	162592782	162590322	162590511	0.77
9444	NC_000006.12	163563419	163563719	163563422	163563719	163561981	163562069	0.944
5066	NC_000005.10	103028181	103028238	103028184	103028238	103019789	103019843	0.706
23598	NC_000022.11	31328786	31328924	31328786	31328859	31335691	31335863	0.582
64397	NC_000015.10	42439032	42439813	42439032	42439552	42442072	42442414	0.841
23352	NC_000001.11	19141646	19141777	19141646	19141774	19143979	19144091	0.975
8539	NC_000011.10	43342427	43344529	43342432	43344529	43335857	43335994	0.535
115548	NC_000005.10	73057698	73058524	73058432	73058524	73056064	73056107	0.006
81490	NC_000011.10	486890	487073	486938	487073	479084	479152	0.026
84680	NC_000011.10	44073343	44073517	44073446	44073517	44071255	44071315	0.106
10152	NC_000002.12	203416907	203417081	203416913	203417081	203411284	203411371	0.938
4140	NC_000014.9	103468032	103468186	103468080	103468186	103467078	103467191	0.671
9913	NC_000002.12	27660983	27661601	27660983	27661388	27662178	27662281	0.14
253725	NC_000010.11	45744820	45744882	45744823	45744882	45743389	45743483	0.946
26058	NC_000002.12	232790697	232790915	232790715	232790915	232787149	232787329	0.886
23339	NC_000015.10	42191124	42191372	42191124	42191167	42191495	42191560	0.01
11196	NC_000010.11	119898243	119898959	119898426	119898959	119892729	119892945	0.029
83937	NC_000010.11	44983895	44984113	44984021	44984113	44982520	44982663	0.119
2074	NC_000010.11	49532542	49532978	49532542	49532974	49538961	49539121	0.778
55322	NC_000005.10	31538480	31538689	31538483	31538689	31535743	31535893	0.395
4301	NC_000006.12	167872213	167872377	167872216	167872377	167870382	167870498	0.56
394	NC_000014.9	32117139	32117287	32117142	32117287	32090501	32094386	0.762
55108	NC_000001.11	32383829	32384048	32383829	32383997	32386778	32386895	0.123
2135	NC_000001.11	100876793	100876864	100876793	100876861	100877475	100877903	0.916
84162	NC_000004.12	122224497	122224677	122224500	122224677	122220332	122220470	0.855
10903	NC_000001.11	149931259	149931426	149931259	149931379	149931943	149932014	0.872
57187	NC_000023.11	123619400	123619517	123619400	123619436	123620906	123620965	0.161
2202	NC_000002.12	55922359	55922691	55922359	55922447	55922898	55922939	0.016
2202	NC_000002.12	55922359	55922747	55922359	55922691	55922898	55922939	0.389
89849	NC_000011.10	72825301	72825407	72825348	72825407	72824733	72824842	0.893
5899	NC_000002.12	120278614	120278778	120278617	120278778	120252851	120252980	0.411
152007	NC_000009.12	36162231	36163906	36162361	36163906	36150871	36150949	0.017
10645	NC_000012.12	121269527	121269627	121269527	121269581	121270897	121270945	0.029
5160	NC_000023.11	19351259	19351407	19351280	19351407	19349936	19350110	0.022
23081	NC_000009.12	6981841	6982765	6982628	6982765	6980924	6981118	0.527
25911	NC_000010.11	101608866	101608937	101608870	101608937	101601202	101601336	0.565
348995	NC_000006.12	149724314	149729518	149724314	149727198	149731612	149731735	0.066
63941	NC_000020.11	33659884	33660034	33659884	33660003	33660258	33660395	0.046
84285	NC_000011.10	66000302	66000481	66000302	66000406	66001909	66002157	0.893
84285	NC_000011.10	66000302	66000481	66000302	66000406	66002039	66002157	0.673
80347	NC_000017.11	42562355	42563322	42562611	42563322	42562147	42562219	0.768
23269	NC_000015.10	41740052	41740203	41740056	41740203	41736180	41736698	0.773
65982	NC_000019.10	58083855	58085379	58083855	58085376	58086173	58086266	0.895
55689	NC_000003.12	183754122	183754365	183754125	183754365	183752072	183752253	0.298
1793	NC_000010.11	127012231	127012374	127012294	127012374	127008731	127008804	0.101
55173	NC_000006.12	42214119	42214192	42214119	42214189	42214279	42214344	0.983
57466	NC_000021.9	31696568	31696750	31696568	31696747	31700994	31701171	0.932
3054	NC_000023.11	153952513	153953090	153952513	153952958	153953606	153953770	0.044
79744	NC_000019.10	57490130	57490185	57490146	57490185	57487749	57487983	0.131
51643	NC_000012.12	66138723	66138769	66138723	66138734	66145840	66145958	0.993
29888	NC_000019.10	46727451	46727691	46727451	46727546	46727893	46728007	0.021
79048	NC_000009.12	89334559	89334730	89334635	89334730	89332907	89332986	0.419
54476	NC_000007.14	5740972	5741815	5740972	5741644	5752845	5752979	0.215
8567	NC_000011.10	47285450	47285590	47285477	47285590	47284940	47285065	0.941
57092	NC_000003.12	101585436	101585511	101585439	101585511	101579789	101580004	0.967
51016	NC_000014.9	24139544	24139816	24139544	24139614	24140888	24140965	0.203
85007	NC_000005.10	178225354	178228589	178225354	178225429	178229939	178230099	0.207
9223	NC_000003.12	65470282	65470487	65470282	65470484	65478591	65478798	0.246
85007	NC_000005.10	178222354	178222580	178222354	178222545	178222851	178222934	0.764
85449	NC_000020.11	38227153	38227496	38227153	38227240	38228146	38228240	0.066
113452	NC_000001.11	32894594	32894933	32894594	32894879	32895304	32895439	0.012
23028	NC_000001.11	23073273	23073403	23073291	23073403	23072123	23072197	0.041
2872	NC_000019.10	2037470	2039856	2037470	2037829	2040133	2040177	0.529
286148	NC_000008.11	94761699	94761834	94761701	94761834	94739644	94739790	0.33
55700	NC_000001.11	36179511	36179557	36179514	36179557	36179261	36179315	0.09
3339	NC_000001.11	21884527	21884677	21884527	21884674	21884766	21884918	0.175
5829	NC_000012.12	120215102	120215417	120215102	120215273	120221622	120221758	0.223
5829	NC_000012.12	120215102	120215417	120215102	120215273	120215559	120215655	0.566
6139	NC_000018.10	49491735	49491874	49491735	49491833	49492457	49492465	0.025
6472	NC_000012.12	57232424	57232575	57232452	57232575	57232210	57232292	0.079
54867	NC_000002.12	27038031	27038237	27038145	27038237	27037814	27037892	0.531
8662	NC_000007.14	2380203	2380745	2380283	2380745	2379393	2379511	0.845
5283	NC_000014.9	67592634	67592718	67592634	67592715	67593742	67593952	0.972
55285	NC_000023.11	107061884	107066815	107061884	107065758	107067555	107067693	0.832
87178	NC_000002.12	55686369	55686444	55686369	55686440	55687644	55687705	0.932
56623	NC_000009.12	136428618	136429807	136428618	136429760	136430276	136430413	0.941
51479	NC_000017.11	4182180	4182352	4182180	4182349	4183397	4183551	0.123
1654	NC_000023.11	41347311	41347451	41347314	41347451	41346858	41347012	0.694
113655	NC_000008.11	144510359	144510507	144510367	144510507	144508080	144510015	0.902
5437	NC_000003.12	184362872	184363565	184363225	184363565	184361709	184362146	0.881
55793	NC_000001.11	151002164	151002968	151002164	151002323	151006311	151006902	0.444
55793	NC_000001.11	150997623	150997779	150997623	150997752	150998081	150998273	0.821
79656	NC_000001.11	48758899	48759366	48758899	48759284	48761336	48761470	0.19
22978	NC_000010.11	103097290	103098088	103097290	103097374	103098930	103098984	0.049
8869	NC_000002.12	85847860	85848381	85847860	85848204	85861180	85861292	0.079
11273	NC_000016.10	28836727	28837232	28836750	28837232	28836325	28836485	0.833
11273	NC_000016.10	28830961	28831072	28830984	28831072	28830614	28830790	0.961
993	NC_000003.12	48182928	48183030	48182928	48183027	48183799	48183836	0.495
1796	NC_000002.12	74555153	74555453	74555155	74555453	74554719	74554814	0.908
55770	NC_000006.12	486096	486406	486096	486403	486633	486764	0.495
64420	NC_000009.12	112058427	112058686	112058427	112058605	112062936	112063033	0.946
54985	NC_000016.10	3023232	3023412	3023232	3023361	3023846	3023968	0.119
84864	NC_000003.12	97949843	97950015	97949843	97950012	97950785	97950888	0.873
201134	NC_000017.11	66096250	66096331	66096250	66096328	66096584	66096632	0.595
4638	NC_000003.12	123618638	123618770	123618638	123618767	123620206	123620336	0.791
91775	NC_000003.12	101779682	101779900	101779733	101779900	101779210	101779324	0.598
5673	NC_000019.10	43167742	43168199	43167742	43168135	43170054	43170138	0.412
50488	NC_000017.11	4893987	4894093	4893990	4894093	4893433	4893597	0.595
55660	NC_000002.12	152663875	152663979	152663875	152663967	152664137	152664252	0.538
51528	NC_000014.9	59486680	59486804	59486730	59486804	59484516	59484593	0.505
55929	NC_000001.11	44213708	44213858	44213748	44213858	44213470	44213527	0.957
7073	NC_000010.11	119582458	119582608	119582458	119582557	119588151	119588248	0.22
56917	NC_000019.10	47414716	47414866	47414716	47414815	47415050	47415101	0.665
23400	NC_000001.11	17000399	17000534	17000399	17000507	17002033	17002103	0.893
5529	NC_000014.9	63539528	63539692	63539528	63539689	63542778	63543377	0.764
286144	NC_000008.11	92916928	92917010	92916928	92917007	92954405	92954564	0.611
286144	NC_000008.11	92916928	92917010	92916928	92917007	92921502	92921660	0.696
79633	NC_000004.12	125489900	125492932	125489903	125492932	125487344	125487606	0.662
1499	NC_000003.12	41239659	41240445	41239818	41240445	41236587	41236709	0.987
256364	NC_000011.10	62611086	62611347	62611086	62611344	62611424	62611596	0.457
25875	NC_000012.12	51049012	51049185	51049033	51049185	51048326	51048371	0.467
5910	NC_000004.12	98293404	98293515	98293407	98293515	98261385	98261569	0.357
55830	NC_000003.12	52704723	52704952	52704723	52704948	52705446	52705791	0.645
987	NC_000004.12	150321190	150321383	150321190	150321368	150325808	150325898	0.141
148523	NC_000001.11	150283207	150283633	150283461	150283633	150282553	150282618	0.346
29086	NC_000019.10	17268755	17269091	17268793	17269091	17267442	17267527	0.223
22936	NC_000005.10	95906522	95906876	95906522	95906782	95913770	95913934	0.019
58497	NC_000001.11	151018466	151018669	151018556	151018669	151017811	151017904	0.584
369	NC_000023.11	47565242	47565350	47565251	47565350	47564984	47565139	0.009
4861	NC_000019.10	47039403	47039564	47039406	47039564	47039035	47039151	0.118
399909	NC_000011.10	65622205	65622366	65622244	65622366	65620830	65620966	0.557
56913	NC_000007.14	7215041	7215239	7215119	7215239	7182615	7182820	0.845
55209	NC_000003.12	9431707	9433562	9433369	9433562	9429826	9430051	0.34
79650	NC_000016.10	58011017	58013558	58012320	58013558	58009928	58010112	0.649
4152	NC_000018.10	50268845	50269915	50268845	50269818	50271468	50271540	0.224
4152	NC_000018.10	50268845	50271540	50268845	50269811	50272676	50272738	0.881
3190	NC_000009.12	83968082	83969440	83968082	83969380	83970161	83970331	0.392
23321	NC_000004.12	153270334	153270519	153270337	153270519	153222242	153223039	0.855
51203	NC_000015.10	41350112	41351129	41351032	41351129	41349097	41349241	0.129
7763	NC_000009.12	72360627	72363606	72360627	72360787	72364695	72365208	0.113
2232	NC_000017.11	74866783	74866879	74866783	74866876	74872035	74872133	0.252
2232	NC_000017.11	74866783	74867005	74866783	74866879	74872035	74872133	0.119
2232	NC_000017.11	74866783	74867005	74866783	74866876	74872035	74872133	0.044
63908	NC_000020.11	23395138	23395262	23395138	23395185	23397071	23397188	0.569
81855	NC_000010.11	101035943	101036101	101036006	101036101	101035496	101035620	0.778
57184	NC_000015.10	74899991	74902786	74899991	74902783	74905153	74905231	0.495
10519	NC_000015.10	90232218	90232447	90232218	90232327	90233668	90233703	0.01
10068	NC_000011.10	71999799	72000012	71999926	72000012	71999227	71999662	0.519
57476	NC_000011.10	123619034	123619224	123619106	123619224	123618692	123618800	0.088
23250	NC_000013.11	112881812	112887168	112881875	112887168	112878216	112878303	0.413
64856	NC_000001.11	1436926	1437484	1437321	1437484	1435689	1435821	0.883
4212	NC_000015.10	37096288	37096430	37096288	37096407	37097966	37098199	0.767
57602	NC_000017.11	78795651	78797902	78795651	78797879	78798399	78798551	0.423
2745	NC_000005.10	95813848	95814957	95813848	95814389	95816506	95816626	0.036
9823	NC_000023.11	101658460	101658613	101658460	101658525	101659075	101659148	0.091
9823	NC_000023.11	101658460	101658613	101658460	101658569	101659075	101659148	0.039
9823	NC_000023.11	101659418	101659534	101659418	101659501	101659757	101659850	0.013
374986	NC_000001.11	77873000	77873120	77873003	77873120	77866337	77866391	0.311
27352	NC_000022.11	40409198	40409372	40409249	40409372	40408932	40409018	0.085
55291	NC_000011.10	68550989	68551186	68551120	68551186	68548066	68548204	0.022
84851	NC_000005.10	181255146	181257494	181255146	181257054	181260000	181261143	0.899
79142	NC_000017.11	7235929	7236767	7235929	7236566	7237384	7237477	0.939
22985	NC_000014.9	23064104	23064257	23064104	23064221	23064354	23064485	0.731
2873	NC_000017.11	82055161	82055222	82055164	82055222	82054897	82054975	0.871
284565	NC_000001.11	144450771	144450870	144450771	144450802	144456536	144456805	0.867
9751	NC_000020.11	1295775	1296421	1296324	1296421	1266653	1266760	0.243
23647	NC_000011.10	6479139	6479357	6479139	6479258	6479971	6480068	0.015
8729	NC_000010.11	102359266	102359435	102359269	102359435	102358505	102358729	0.01
56928	NC_000019.10	2339064	2339208	2339068	2339208	2338751	2338841	0.017
65250	NC_000005.10	37157669	37157868	37157669	37157814	37158223	37158345	0.79
4052	NC_000002.12	33257283	33257511	33257442	33257511	33252676	33252844	0.368
6453	NC_000021.9	33750142	33750322	33750253	33750322	33735043	33735204	0.975
9079	NC_000004.12	16501540	16503131	16501540	16502873	16508534	16508686	0.21
23567	NC_000005.10	177050702	177050936	177050750	177050936	177044388	177044533	0.457
54875	NC_000009.12	17409292	17409473	17409295	17409473	17394533	17395069	0.855
84447	NC_000011.10	65130001	65130175	65130001	65130172	65130250	65130379	0.537
51102	NC_000001.11	29216587	29216812	29216587	29216685	29220837	29220921	0.447
6949	NC_000005.10	150392704	150392790	150392707	150392790	150391956	150392176	0.85
10956	NC_000012.12	57716088	57716193	57716091	57716193	57715759	57715970	0.303
55269	NC_000013.11	19674751	19675653	19674751	19674984	19677723	19677823	0.577
9812	NC_000005.10	141938851	141942047	141939505	141942047	141938520	141938760	0.618
91833	NC_000014.9	102208602	102209862	102208861	102209862	102194937	102195120	0.953
9812	NC_000005.10	141939505	141942047	141939553	141942047	141938520	141938760	0.666
140766	NC_000010.11	70749821	70749985	70749865	70749985	70745225	70745306	0.936
23646	NC_000019.10	40366383	40366510	40366418	40366510	40365552	40365585	0.155
162993	NC_000019.10	9762081	9762168	9762081	9762165	9763281	9763408	0.567
54858	NC_000019.10	18363390	18369950	18369705	18369950	18355894	18356011	0.82
1803	NC_000002.12	162047402	162047501	162047402	162047498	162073398	162073486	0.809
51105	NC_000008.11	132804611	132804740	132804614	132804740	132803818	132804032	0.26
29098	NC_000017.11	8289502	8290087	8289812	8290087	8289257	8289414	0.934
51661	NC_000002.12	178469651	178469785	178469651	178469782	178477061	178477213	0.743
25903	NC_000001.11	162000112	162000341	162000112	162000338	162006296	162006473	0.061
9617	NC_000013.11	41260492	41261825	41260492	41260915	41262410	41262481	0.513
128387	NC_000001.11	212812226	212812328	212812247	212812328	212807735	212807848	0.288
10713	NC_000002.12	85623625	85623782	85623645	85623782	85621484	85621579	0.03
100188893	NC_000006.12	41789530	41789895	41789567	41789895	41789231	41789336	0.246
6810	NC_000016.10	31034203	31034325	31034225	31034325	31034012	31034114	0.075
7170	NC_000001.11	154155307	154159048	154155307	154157721	154170399	154170469	0
219902	NC_000011.10	120327121	120327640	120327440	120327640	120325298	120325368	0.269
219902	NC_000011.10	120327440	120327640	120327451	120327640	120325298	120325368	0.816
54956	NC_000015.10	65258098	65259545	65258098	65259542	65260884	65261026	0.288
55591	NC_000012.12	95299093	95302702	95300164	95302702	95296050	95296258	0.017
9988	NC_000007.14	87182016	87182337	87182227	87182337	87181308	87181341	0.224
9988	NC_000007.14	87182016	87182337	87182055	87182337	87181308	87181341	0.117
1998	NC_000004.12	139071865	139072039	139071865	139072003	139073453	139073567	0.336
4205	NC_000015.10	99671322	99671669	99671519	99671669	99645560	99645764	0.709
64223	NC_000016.10	2206478	2206659	2206496	2206659	2206357	2206409	0.031
5425	NC_000007.14	44121833	44122282	44121833	44122109	44123510	44123548	0.175
222389	NC_000010.11	13441087	13441750	13441087	13441551	13447265	13447319	0.695
84722	NC_000001.11	109282679	109282736	109282679	109282731	109283073	109283145	0.492
54955	NC_000001.11	37683318	37683441	37683318	37683437	37686272	37686452	0.181
56970	NC_000017.11	44196033	44196100	44196033	44196079	44196395	44196418	0.134
56970	NC_000017.11	44197597	44197751	44197597	44197730	44198019	44198130	0.059
5335	NC_000020.11	41174123	41174311	41174126	41174311	41173922	41174011	0.653
79684	NC_000011.10	124774718	124774974	124774718	124774818	124799870	124800406	0.109
84307	NC_000018.10	35245261	35254402	35254231	35254402	35243151	35243293	0.774
3611	NC_000011.10	6608017	6608211	6608045	6608211	6604225	6604360	0.002
79989	NC_000007.14	139146983	139147290	139147144	139147290	139142255	139142305	0.088
9128	NC_000009.12	113286192	113286290	113286231	113286290	113284294	113284389	0.017
51455	NC_000002.12	99429839	99429948	99429839	99429945	99434331	99434448	0.424
4820	NC_000003.12	42627199	42630575	42630545	42630575	42621428	42621516	0.61
2064	NC_000017.11	39694680	39695181	39694987	39695181	39693260	39693325	0.076
51108	NC_000016.10	21655226	21657471	21655229	21657471	21624930	21625115	0.702
147923	NC_000019.10	37130036	37130311	37130143	37130311	37127127	37128906	0.304
6773	NC_000012.12	56348923	56349083	56348923	56349029	56349162	56349261	0.88
26009	NC_000001.11	77581775	77581891	77581775	77581888	77581978	77582126	0.688
22872	NC_000004.12	82881857	82881940	82881857	82881937	82891087	82891153	0.75
8625	NC_000019.10	19196962	19197046	19196965	19197046	19193938	19194133	0.451
23352	NC_000001.11	19153767	19153954	19153767	19153939	19154917	19155075	0.054
9601	NC_000007.14	149005896	149006056	149005896	149006053	149008158	149008310	0.04
10057	NC_000003.12	183971562	183972034	183971562	183971919	183977516	183977624	0.045
1175	NC_000019.10	46839464	46839620	46839464	46839578	46845992	46846142	0.02
64860	NC_000023.11	102599705	102599847	102599711	102599847	102599347	102599572	0.107
84619	NC_000020.11	63734644	63734824	63734704	63734824	63733586	63733739	0.087
10075	NC_000023.11	53575642	53575788	53575642	53575785	53576899	53577067	0.641
1353	NC_000017.11	54961118	54962915	54961118	54961312	54963305	54963431	0.905
1353	NC_000017.11	54953655	54959470	54953655	54953759	54961118	54962915	0.65
4037	NC_000019.10	33206555	33206733	33206600	33206733	33205245	33206362	0.147
11168	NC_000009.12	15470645	15471311	15470645	15471176	15472631	15472750	0.428
11168	NC_000009.12	15470645	15472548	15470645	15471176	15472631	15472750	0.359
51372	NC_000003.12	48443847	48444208	48443853	48444208	48440540	48440628	0.992
55212	NC_000004.12	121854703	121854823	121854703	121854820	121855488	121855561	0.084
641649	NC_000019.10	41383560	41384083	41383862	41384083	41382771	41382921	0.269
641649	NC_000019.10	41383873	41384083	41383885	41384083	41382771	41382921	0.316
641649	NC_000019.10	41383560	41384083	41383873	41384083	41382771	41382921	0.78
641649	NC_000019.10	41383714	41384083	41383885	41384083	41382771	41382921	0.62
8525	NC_000011.10	46368001	46368079	46368004	46368079	46367651	46367747	0.703
8525	NC_000011.10	46379453	46379568	46379468	46379568	46379202	46379236	0.015
51094	NC_000001.11	202944982	202945195	202944982	202945169	202946438	202946610	0.015
8634	NC_000001.11	100268136	100268295	100268151	100268295	100266523	100266624	0.018
10658	NC_000011.10	47465936	47472102	47465936	47468891	47472190	47472357	0.493
7280	NC_000006.12	3153665	3155055	3153665	3154923	3155624	3155735	0.006
9180	NC_000005.10	38904349	38904503	38904352	38904503	38903881	38904024	0.129
29803	NC_000007.14	150371227	150374039	150371230	150374039	150368821	150368941	0.855
10898	NC_000007.14	99453965	99454136	99454040	99454136	99452352	99452440	0.246
80198	NC_000011.10	65863800	65863901	65863803	65863901	65863599	65863721	0.03
221035	NC_000010.11	63599669	63608877	63601385	63608877	63599169	63599283	0.418
3423	NC_000023.11	149503311	149503489	149503311	149503445	149504156	149504293	0.971
56650	NC_000003.12	98521652	98521703	98521652	98521696	98522848	98522902	0.656
30000	NC_000019.10	12702071	12702177	12702071	12702147	12702822	12702918	0.123
3150	NC_000021.9	39347378	39347952	39347378	39347478	39348291	39348339	0.647
7743	NC_000009.12	101399883	101400010	101399925	101400010	101398850	101399189	0.358
23397	NC_000002.12	96341641	96341894	96341713	96341894	96335765	96335848	0.844
6811	NC_000011.10	62831018	62831262	62831018	62831110	62831953	62832051	0.854
10908	NC_000019.10	7535788	7536020	7535932	7536020	7535508	7535577	0.225
6925	NC_000018.10	55257314	55257391	55257314	55257388	55259948	55260027	0.955
203286	NC_000009.12	98756419	98756606	98756419	98756603	98768080	98768250	0.303
64219	NC_000023.11	69160860	69163140	69160860	69163134	69165371	69165453	0.877
6448	NC_000017.11	80209275	80211923	80209275	80211011	80212070	80212274	0.118
535	NC_000017.11	42477638	42477742	42477659	42477742	42470089	42470218	0.149
54629	NC_000015.10	58854481	58861900	58854484	58861900	58851770	58851965	0.766
5270	NC_000002.12	223980310	223980400	223980310	223980397	223982680	223982781	0.144
2335	NC_000002.12	215371908	215372300	215371908	215372015	215373321	215373411	0.814
145407	NC_000014.9	57993544	58004804	57993544	58004801	58005047	58005182	0.974
285440	NC_000004.12	186209092	186209272	186209095	186209272	186208864	186208999	0.919
124402	NC_000016.10	4608883	4609983	4608883	4609908	4614677	4614888	0.842
55374	NC_000005.10	140642906	140643041	140642924	140643041	140642490	140642671	0.229
5571	NC_000012.12	49005461	49005592	49005461	49005543	49005742	49005852	0.051
84976	NC_000001.11	222823855	222823945	222823883	222823945	222814513	222815078	0.627
23613	NC_000020.11	47298728	47298947	47298728	47298872	47310055	47310204	0.692
10019	NC_000012.12	111447121	111447219	111447124	111447219	111446941	111447033	0.266
5531	NC_000016.10	30081199	30081310	30081258	30081310	30076314	30076475	0.02
90835	NC_000016.10	30759653	30759809	30759653	30759724	30760283	30760453	0.298
6197	NC_000023.11	20176433	20176516	20176433	20176498	20176995	20177084	0.06
1906	NC_000006.12	12292340	12292509	12292343	12292509	12290628	12290693	0.818
10732	NC_000020.11	62851487	62852888	62851487	62852722	62854015	62854157	0.86
124997	NC_000017.11	1736038	1736218	1736135	1736218	1735571	1735717	0.784
7629	NC_000006.12	35290252	35290382	35290265	35290382	35287645	35287845	0.058
1677	NC_000001.11	3865642	3866000	3865811	3866000	3858717	3858844	0.135
10133	NC_000010.11	13109096	13109288	13109111	13109288	13108961	13109015	0.389
58508	NC_000007.14	152156204	152156346	152156204	152156274	152158862	152159072	0.92
58508	NC_000007.14	152156204	152156343	152156204	152156274	152158862	152159072	0.911
23595	NC_000006.12	87656902	87656982	87656905	87656982	87653115	87653249	0.508
23125	NC_000017.11	4968906	4968981	4968906	4968979	4969149	4969337	0.985
23125	NC_000017.11	4982088	4982175	4982088	4982160	4982756	4982892	0.073
10165	NC_000007.14	96184926	96185014	96184926	96185011	96189293	96189378	0.109
118813	NC_000010.11	97751375	97751462	97751390	97751462	97750330	97750470	0.147
146909	NC_000017.11	44928025	44928578	44928025	44928551	44928818	44929024	0.809
9869	NC_000001.11	150949366	150949525	150949369	150949525	150949121	150949278	0.729
9869	NC_000001.11	150964246	150964737	150964249	150964737	150963994	150964083	0.956
27086	NC_000003.12	70977642	70977722	70977642	70977719	70977827	70978029	0.702
374928	NC_000019.10	57506357	57508229	57506361	57508229	57505301	57505400	0.915
7073	NC_000010.11	119580470	119580846	119580470	119580538	119581921	119582009	0.626
2622	NC_000016.10	90031175	90031496	90031298	90031496	90027635	90027722	0.313
24144	NC_000022.11	26511118	26511317	26511118	26511195	26512098	26512175	0.155
83606	NC_000022.11	24540437	24543100	24540437	24543097	24543841	24544083	0.132
7534	NC_000008.11	100951928	100952128	100951928	100952125	100952849	100953057	0.164
65981	NC_000012.12	30714958	30715141	30714958	30715081	30716507	30716676	0.752
64748	NC_000019.10	11359531	11359720	11359606	11359720	11357659	11357739	0.814
6929	NC_000019.10	1609291	1610500	1609291	1609599	1611703	1611849	0.884
6929	NC_000019.10	1619315	1619474	1619315	1619471	1619779	1619853	0.869
1499	NC_000003.12	41239659	41240445	41239818	41240445	41239133	41239354	0.48
256364	NC_000011.10	62610878	62610992	62610878	62610954	62611086	62611347	0.984
10475	NC_000006.12	25966334	25966933	25966492	25966933	25963048	25963282	0.877
51004	NC_000014.9	73955450	73955928	73955804	73955928	73953434	73953569	0.936
51004	NC_000014.9	73958828	73959078	73958970	73959078	73958146	73958277	0.044
25875	NC_000012.12	51053777	51053860	51053811	51053860	51048326	51049185	0.362
55230	NC_000002.12	233529430	233529670	233529430	233529512	233533478	233533779	0.02
51093	NC_000001.11	156736618	156736960	156736631	156736960	156735724	156735909	0.077
253461	NC_000003.12	141438242	141438365	141438267	141438365	141403926	141404031	0.435
5757	NC_000002.12	231711886	231711983	231711889	231711983	231711347	231711419	0.087
8507	NC_000005.10	74637564	74637701	74637564	74637618	74640306	74640728	0.641
862	NC_000008.11	91975904	91979931	91975904	91975973	91986123	91986325	0.052
114803	NC_000001.11	58689037	58689367	58689037	58689116	58690225	58690249	0.303
5567	NC_000001.11	84204478	84205297	84204481	84205297	84202682	84202805	0.395
79868	NC_000023.11	111727331	111727445	111727355	111727445	111726808	111727055	0.928
57498	NC_000002.12	8812394	8812496	8812394	8812493	8813236	8813335	0.119
200407	NC_000002.12	101381559	101383080	101381559	101382690	101383532	101383702	0.269
56990	NC_000005.10	131391828	131394672	131391917	131394672	131390992	131391108	0.687
10659	NC_000010.11	11321188	11321386	11321206	11321386	11314138	11314270	0.229
8061	NC_000011.10	65894013	65894121	65894013	65894116	65900240	65900388	0.326
79184	NC_000023.11	155073373	155073431	155073376	155073431	155072326	155072343	0.197
23113	NC_000006.12	43198608	43198855	43198689	43198855	43196644	43196862	0.912
399909	NC_000011.10	65622223	65622366	65622244	65622366	65620830	65620966	0.068
91851	NC_000023.11	110721384	110721530	110721384	110721527	110759660	110759754	0.839
160418	NC_000012.12	88148287	88148504	88148418	88148504	88142306	88142487	0.971
55209	NC_000003.12	9429826	9433562	9433369	9433562	9428822	9429009	0.578
9584	NC_000020.11	35709223	35709274	35709223	35709256	35713018	35713096	0.497
113277	NC_000017.11	43212204	43212394	43212226	43212394	43211874	43211922	0.068
79149	NC_000019.10	56224662	56225173	56224662	56225048	56313282	56313384	0.521
4061	NC_000008.11	143020882	143020991	143020887	143020991	143018528	143018586	0.91
83737	NC_000020.11	34393769	34393881	34393790	34393881	34369393	34369470	0.037
7770	NC_000019.10	44213086	44213244	44213089	44213244	44212574	44212763	0.495
57178	NC_000010.11	79293362	79293653	79293380	79293653	79292157	79292356	0.396
9921	NC_000012.12	120563331	120563623	120563346	120563623	120562944	120563070	0.137
23122	NC_000003.12	33632291	33632374	33632291	33632371	33644756	33644903	0.076
55116	NC_000001.11	32101071	32102866	32102430	32102866	32100441	32100562	0.11
79089	NC_000017.11	44188934	44189588	44189021	44189588	44187906	44188009	0.66
5069	NC_000009.12	116227430	116227552	116227432	116227552	116219936	116220129	0.976
11285	NC_000005.10	177607282	177607527	177607301	177607527	177604178	177604541	0.008
9236	NC_000015.10	55355238	55360944	55355238	55356409	55365187	55365309	0.995
9913	NC_000002.12	27660983	27661601	27660983	27661443	27662178	27662281	0.921
23352	NC_000001.11	19145792	19145933	19145792	19145930	19146825	19147000	0.981
11196	NC_000010.11	119933004	119933167	119933007	119933167	119932132	119932318	0.816
1327	NC_000016.10	85806455	85807002	85806737	85807002	85805732	85805864	0.003
1327	NC_000016.10	85806737	85807002	85806826	85807002	85805732	85805864	0.998
5959	NC_000012.12	55721147	55721494	55721152	55721494	55720392	55720517	0.345
5108	NC_000008.11	17957536	17957775	17957539	17957775	17957263	17957421	0.023
2305	NC_000012.12	2872095	2872247	2872095	2872244	2873976	2874525	0.63
2790	NC_000009.12	111669268	111670226	111669271	111670226	111666814	111666946	0.611
23094	NC_000019.10	38193536	38193780	38193539	38193780	38192144	38192310	0.844
89849	NC_000011.10	72821547	72821741	72821667	72821741	72817755	72817855	0.27
126789	NC_000001.11	1309680	1309851	1309705	1309851	1309453	1309603	0.911
56904	NC_000009.12	129010669	129010765	129010669	129010693	129012235	129012298	0.216
11276	NC_000017.11	37596222	37596344	37596222	37596341	37600362	37600403	0.782
57597	NC_000017.11	81460865	81462046	81460889	81462046	81460529	81460706	0.905
51593	NC_000007.14	100885212	100885370	100885215	100885370	100884922	100885040	0.578
23276	NC_000003.12	47336519	47336757	47336534	47336757	47334682	47334819	0.377
6780	NC_000020.11	49124374	49124605	49124374	49124587	49135832	49135931	0.16
55743	NC_000012.12	132851617	132851737	132851617	132851734	132853430	132853573	0.495
1265	NC_000019.10	1036066	1036246	1036129	1036246	1032558	1032696	0.003
92002	NC_000023.11	153592505	153592733	153592505	153592703	153594546	153594679	0.957
11188	NC_000003.12	52478372	52478577	52478448	52478577	52478096	52478282	0.092
2778	NC_000020.11	58903527	58903585	58903530	58903585	58898940	58898985	0.014
4947	NC_000015.10	64691433	64691591	64691433	64691588	64703028	64703281	0.904
84893	NC_000010.11	5913746	5913839	5913783	5913839	5910937	5911128	0.97
2804	NC_000003.12	121719645	121719768	121719645	121719750	121722261	121722378	0.401
8655	NC_000012.12	120496401	120496553	120496415	120496553	120496112	120496216	0.084
26054	NC_000006.12	75640683	75640704	75640686	75640704	75634706	75634811	0.638
51684	NC_000010.11	102597136	102597293	102597139	102597293	102593992	102594065	0.345
51329	NC_000012.12	122981570	122981879	122981594	122981879	122981128	122981299	0.314
9654	NC_000002.12	218754133	218757484	218754230	218757484	218753583	218753669	0.916
83882	NC_000017.11	81642259	81642448	81642306	81642448	81637195	81637406	0.217
8379	NC_000007.14	2230548	2230727	2230548	2230724	2232871	2232945	0.662
158471	NC_000009.12	76644738	76644912	76644738	76644909	76652482	76652683	0.648
55300	NC_000004.12	25259036	25259190	25259051	25259190	25256542	25256674	0.96
817	NC_000004.12	113509637	113509675	113509637	113509672	113513327	113513370	0.948
7574	NC_000012.12	133006125	133007168	133007041	133007168	132987664	132987768	0.495
57466	NC_000021.9	31685048	31685240	31685048	31685174	31685397	31685484	0.568
285331	NC_000003.12	56593490	56593741	56593619	56593741	56592969	56593101	0.843
112770	NC_000001.11	156293319	156293576	156293319	156293429	156294017	156294236	0.969
26580	NC_000011.10	62690786	62690873	62690786	62690867	62691074	62691141	0.027
91452	NC_000010.11	27240318	27240484	27240318	27240474	27240673	27240879	0.824
91526	NC_000002.12	196986661	196992808	196986661	196989649	196993582	196993674	0.307
27245	NC_000001.11	27553073	27553290	27553073	27553185	27558304	27558530	0.068
80006	NC_000005.10	65664233	65664384	65664236	65664384	65662049	65662150	0.578
79649	NC_000023.11	136230384	136230593	136230384	136230590	136230838	136230966	0.969
64599	NC_000007.14	100679506	100681788	100679506	100681771	100681863	100681993	0.071
127018	NC_000001.11	219210514	219210647	219210531	219210647	219179146	219179246	0.114
14	NC_000002.12	218269381	218269537	218269381	218269534	218269965	218270137	0.155
65980	NC_000005.10	886591	886707	886591	886704	887360	887471	0.839
65980	NC_000005.10	889586	889766	889586	889647	891154	891287	0.079
128338	NC_000001.11	111139500	111139711	111139500	111139666	111140037	111140093	0.578
9774	NC_000006.12	136271994	136272079	136271994	136272076	136273081	136273187	0.992
996	NC_000017.11	47122443	47122600	47122443	47122536	47123885	47123960	0.921
64792	NC_000007.14	101318955	101319063	101318955	101319032	101321670	101321812	0.012
84717	NC_000019.10	4501910	4502207	4501913	4502207	4501190	4501317	0.729
4343	NC_000001.11	112698637	112699561	112698714	112699561	112698286	112698478	0.084
22901	NC_000017.11	68428419	68429375	68428636	68429375	68420188	68420506	0.62
3912	NC_000007.14	108001557	108002384	108001557	108001733	108002848	108002971	0.02
55739	NC_000013.11	110638241	110639996	110638377	110639996	110637128	110637249	0.095
6921	NC_000008.11	73964486	73964629	73964486	73964625	73972076	73972191	0.14
55719	NC_000010.11	100923974	100924972	100923977	100924972	100918383	100918441	0.922
7571	NC_000016.10	71454041	71454218	71454041	71454168	71456763	71456828	0.652
84264	NC_000016.10	727411	727614	727484	727614	727105	727140	0.87
5058	NC_000011.10	77392330	77392541	77392330	77392538	77397026	77397158	0.746
51321	NC_000017.11	68248609	68248705	68248639	68248705	68248042	68248086	0.555
9701	NC_000022.11	50419345	50419462	50419348	50419462	50418866	50418979	0.044
116068	NC_000005.10	90515625	90519484	90515625	90519425	90525034	90525300	0.924
348180	NC_000016.10	88712060	88712383	88712273	88712383	88711634	88711695	0.017
57805	NC_000008.11	22617695	22617778	22617698	22617778	22617419	22617564	0.974
28996	NC_000007.14	139604080	139604223	139604080	139604220	139613201	139613323	0.907
6134	NC_000023.11	154400463	154400626	154400474	154400626	154399802	154399941	0.977
8394	NC_000001.11	151224244	151224279	151224247	151224279	151198551	151199081	0.348
6621	NC_000009.12	136381823	136382030	136381823	136381989	136382252	136382336	0.797
672	NC_000017.11	43076487	43076614	43076487	43076611	43082403	43082575	0.353
9392	NC_000002.12	105280381	105280742	105280381	105280723	105284315	105284398	0.032
79618	NC_000008.11	29048953	29049048	29048956	29049048	29047357	29047453	0.495
401466	NC_000008.11	85219235	85219363	85219235	85219360	85220305	85220374	0.881
92799	NC_000019.10	40586743	40586944	40586773	40586944	40583600	40583717	0.023
55346	NC_000011.10	33061514	33061726	33061529	33061726	33058958	33059095	0.029
7593	NC_000019.10	58569276	58569415	58569276	58569397	58569515	58569586	0.047
79191	NC_000016.10	54283303	54283936	54283303	54283740	54284245	54284312	0.193
51133	NC_000001.11	215577928	215578081	215578000	215578081	215577669	215577728	0.032
84626	NC_000007.14	149721379	149721535	149721382	149721535	149720834	149720990	0.662
60561	NC_000007.14	105550054	105550165	105550058	105550165	105548553	105548710	0.961
51491	NC_000005.10	176383945	176384374	176383945	176384286	176385220	176385327	0.952
113251	NC_000012.12	50430494	50430570	50430497	50430570	50428934	50429090	0.791
9610	NC_000011.10	66333918	66334224	66333918	66334041	66334513	66335251	0.926
79830	NC_000001.11	35111771	35111912	35111807	35111912	35110293	35110447	0.738
51203	NC_000015.10	41350112	41351129	41350987	41351129	41349097	41349241	0.052
6868	NC_000002.12	9521202	9521321	9521202	9521316	9523248	9523338	0.104
55714	NC_000004.12	182751799	182752032	182751802	182752032	182744142	182744163	0.595
22980	NC_000016.10	89895037	89895137	89895082	89895137	89893727	89893858	0.952
340481	NC_000009.12	14674186	14674385	14674186	14674216	14680032	14680162	0.652
50809	NC_000001.11	20773450	20776005	20773450	20773610	20776596	20776750	0.079
90488	NC_000012.12	106959269	106959385	106959287	106959385	106957081	106957149	0.368
23152	NC_000019.10	42292955	42293281	42292958	42293281	42292565	42292859	0.71
5293	NC_000001.11	9720741	9720909	9720744	9720909	9720610	9720661	0.329
65117	NC_000012.12	122508217	122508450	122508217	122508447	122511108	122511188	0.26
3954	NC_000004.12	1822180	1822312	1822180	1822309	1822987	1823131	0.955
2048	NC_000001.11	22892883	22893046	22892976	22893046	22882358	22882483	0.885
9411	NC_000001.11	94189925	94190083	94189925	94190056	94201719	94201857	0.991
3376	NC_000009.12	92223345	92223489	92223345	92223429	92229000	92229126	0.928
81611	NC_000001.11	150218416	150220761	150218416	150220758	150223185	150223240	0.905
4899	NC_000007.14	129657342	129657574	129657345	129657574	129611719	129611824	0.873
79685	NC_000005.10	154453401	154453500	154453416	154453500	154445996	154446805	0.732
161	NC_000011.10	985431	985582	985434	985582	984644	984753	0.567
2745	NC_000005.10	95813848	95814807	95813848	95814389	95816506	95816626	0.041
7728	NC_000019.10	51581367	51581517	51581390	51581517	51573149	51573401	0.036
9730	NC_000003.12	51394260	51397787	51394260	51397124	51398734	51398827	0.922
3978	NC_000019.10	48151231	48151339	48151231	48151336	48153871	48153967	0.936
84851	NC_000005.10	181255146	181257228	181255146	181256859	181260000	181261143	0.822
284565	NC_000001.11	144459365	144459488	144459365	144459464	144460842	144460961	0.564
284565	NC_000001.11	144459365	144459483	144459365	144459464	144460842	144460961	0.78
2071	NC_000002.12	127289336	127289519	127289336	127289501	127289688	127289824	0.093
8533	NC_000017.11	17267884	17268045	17267884	17267977	17270757	17270807	0.053
1725	NC_000019.10	12676016	12676142	12676016	12676078	12677290	12677396	0.907
140461	NC_000012.12	48153367	48153529	48153367	48153525	48157458	48157515	0.713
142678	NC_000001.11	1629033	1629311	1629132	1629311	1628488	1628722	0.017
85379	NC_000022.11	25014429	25014566	25014433	25014566	24952715	24952772	0.493
64210	NC_000010.11	97468251	97469548	97468251	97468406	97469645	97469723	0.235
4717	NC_000004.12	139295731	139295960	139295731	139295956	139302415	139302551	0.966
24139	NC_000019.10	45641640	45641748	45641640	45641745	45641917	45642041	0.495
5252	NC_000006.12	33415589	33415670	33415592	33415670	33415234	33415329	0.821
4351	NC_000015.10	74890437	74890654	74890526	74890654	74890041	74890089	0.025
6601	NC_000012.12	56172584	56172704	56172584	56172701	56173695	56173849	0.811
23091	NC_000013.11	45965279	45965432	45965279	45965429	45967503	45968028	0.718
84885	NC_000009.12	128720872	128721502	128720872	128721480	128721650	128721817	0.92
26229	NC_000011.10	62615295	62616240	62615295	62615799	62616505	62616796	0.002
2934	NC_000009.12	121301923	121302167	121301962	121302167	121281469	121281562	0.042
64398	NC_000014.9	67279017	67279537	67279249	67279537	67269700	67269783	0.505
90799	NC_000017.11	64515722	64516828	64516722	64516828	64514247	64514358	0.139
829	NC_000001.11	112669895	112671616	112669991	112671616	112669542	112669605	0.01
51177	NC_000001.11	150156858	150157015	150156910	150157015	150156065	150156206	0.039
79048	NC_000009.12	89334559	89334730	89334638	89334730	89332907	89332986	0.887
79048	NC_000009.12	89334521	89334730	89334638	89334730	89332907	89332986	0.956
57646	NC_000011.10	113830866	113830946	113830866	113830943	113831919	113831993	0.227
9788	NC_000008.11	124555741	124556405	124555741	124556354	124557680	124557875	0.839
9967	NC_000001.11	36287476	36289764	36289059	36289764	36286367	36287270	0.015
28511	NC_000017.11	42021544	42021671	42021563	42021671	42020089	42020204	0.011
57092	NC_000003.12	101579789	101580004	101579841	101580004	101574093	101574279	0.653
124944	NC_000017.11	7017256	7017520	7017260	7017520	7016909	7017014	0.289
8801	NC_000003.12	67374718	67376505	67374718	67375859	67400730	67400851	0.01
10992	NC_000011.10	66055534	66055585	66055537	66055585	66055075	66055315	0.905
9620	NC_000022.11	46361173	46363247	46361173	46363187	46363995	46364251	0.192
56926	NC_000019.10	3206261	3206425	3206264	3206425	3206151	3206190	0.516
27241	NC_000007.14	33605194	33606069	33605197	33606069	33604864	33604975	0.958
5764	NC_000007.14	137227340	137228075	137227340	137228072	137251229	137251391	0.837
54867	NC_000002.12	27038031	27038237	27038145	27038237	27037560	27037702	0.011
6433	NC_000012.12	131714354	131714953	131714821	131714953	131714070	131714240	0.077
55219	NC_000001.11	25456572	25456831	25456652	25456831	25454258	25454382	0.051
9871	NC_000004.12	118815027	118815158	118815027	118815155	118815450	118815726	0.288
56889	NC_000010.11	96527412	96527545	96527412	96527496	96528030	96528177	0.027
51115	NC_000008.11	86474819	86474953	86474819	86474914	86477293	86477324	0.896
57448	NC_000002.12	32469394	32469614	32469412	32469614	32468436	32468783	0.969
143684	NC_000011.10	95778821	95778957	95778821	95778954	95779606	95779687	0.809
9759	NC_000002.12	239126455	239126694	239126455	239126679	239134244	239134443	0.232
55793	NC_000001.11	151001724	151001829	151001724	151001782	151002164	151002323	0.132
51366	NC_000008.11	102342472	102342684	102342472	102342666	102345395	102345545	0.401
26094	NC_000014.9	72940219	72940377	72940251	72940377	72939801	72939902	0.796
23345	NC_000006.12	152269154	152269289	152269154	152269286	152278088	152278280	0.276
29015	NC_000011.10	57425540	57425709	57425540	57425670	57425988	57426389	0.019
64963	NC_000015.10	88467907	88468024	88467910	88468024	88467707	88467782	0.758
51611	NC_000001.11	100989622	100990631	100989622	100990628	100992636	100992740	0.896
7216	NC_000023.11	54922202	54922291	54922217	54922291	54920823	54920878	0.041
11273	NC_000016.10	28832186	28832399	28832204	28832399	28830961	28831072	0.061
7168	NC_000015.10	63043705	63044152	63044026	63044152	63042746	63042943	0.055
25970	NC_000016.10	28867330	28867432	28867373	28867432	28863842	28863945	0.868
60626	NC_000011.10	212596	212759	212614	212759	212415	212511	0.013
10139	NC_000020.11	63706998	63707097	63706998	63707092	63707866	63707976	0.559
54903	NC_000017.11	58214740	58214898	58214740	58214838	58216087	58216243	0.118
54439	NC_000005.10	146230653	146230917	146230656	146230917	146229716	146229910	0.065
54537	NC_000010.11	87180074	87180303	87180125	87180303	87175888	87176095	0.973
54971	NC_000016.10	88035322	88035394	88035331	88035394	88033108	88033245	0.702
29888	NC_000019.10	46727451	46727691	46727451	46727567	46727893	46728007	0.126
128308	NC_000001.11	228108234	228108321	228108234	228108318	228109148	228109299	0.179
79048	NC_000009.12	89334521	89334730	89334635	89334730	89332907	89332986	0.668
84450	NC_000002.12	27598066	27598254	27598069	27598254	27583657	27583716	0.809
7297	NC_000019.10	10356567	10356718	10356567	10356715	10357763	10357918	0.98
546	NC_000023.11	77688817	77688927	77688817	77688924	77696576	77696704	0.197
28988	NC_000007.14	44058877	44058983	44058901	44058983	44058431	44058480	0.051
54476	NC_000007.14	5739275	5739625	5739275	5739621	5740972	5741644	0.493
55154	NC_000001.11	155613424	155613566	155613461	155613566	155613048	155613233	0.051
22897	NC_000011.10	117381640	117381868	117381700	117381868	117380613	117380705	0.106
995	NC_000005.10	138330986	138331218	138330986	138331214	138331594	138331804	0.565
79902	NC_000017.11	75226022	75226157	75226050	75226157	75225697	75225829	0.023
2036	NC_000020.11	36194211	36194360	36194214	36194360	36190621	36190797	0.869
5498	NC_000001.11	161167338	161167486	161167370	161167486	161167099	161167234	0.177
5498	NC_000001.11	161168412	161168576	161168431	161168576	161167994	161168127	0.06
128308	NC_000001.11	228108234	228108321	228108234	228108318	228108954	228109021	0.156
93587	NC_000004.12	99559153	99559361	99559153	99559350	99563912	99564039	0.708
467	NC_000001.11	212619045	212620775	212619357	212620775	212618126	212618234	0.049
5829	NC_000012.12	120210446	120212634	120210446	120212580	120213841	120213990	0.017
10613	NC_000010.11	100185513	100185637	100185513	100185634	100185903	100186029	0.907
64093	NC_000014.9	70030241	70032366	70030244	70032366	70023202	70023447	0.873
9400	NC_000017.11	75628671	75628825	75628671	75628762	75628933	75629475	0.242
7145	NC_000002.12	217813214	217813307	217813214	217813304	217813684	217813816	0.963
54587	NC_000001.11	1353847	1353946	1353847	1353928	1354029	1354106	0.004
7091	NC_000009.12	79652589	79652794	79652592	79652794	79612655	79612718	0.662
25957	NC_000006.12	99414571	99414690	99414571	99414686	99425214	99425308	0.907
25957	NC_000006.12	99414571	99414690	99414571	99414686	99416348	99416428	0.87
2030	NC_000006.12	44227259	44227342	44227262	44227342	44219614	44219782	0.246
11140	NC_000019.10	10395434	10395696	10395434	10395543	10395927	10396203	0.03
406	NC_000011.10	13372162	13372409	13372165	13372409	13369617	13369767	0.537
56623	NC_000009.12	136432478	136432586	136432478	136432583	136432955	136433075	0.831
159195	NC_000010.11	73575511	73576621	73575511	73575675	73625936	73626906	0.214
256227	NC_000007.14	22493323	22493836	22493323	22493779	22494771	22494886	0.86
55793	NC_000001.11	151002164	151002400	151002164	151002323	151006311	151006902	0.452
3704	NC_000020.11	3213257	3214058	3213984	3214058	3209076	3209617	0.145
29015	NC_000011.10	57425988	57426389	57425988	57426352	57426587	57426652	0.043
9814	NC_000022.11	31508254	31508376	31508258	31508376	31496535	31496637	0.83
148137	NC_000019.10	35762252	35762356	35762255	35762356	35762018	35762146	0.567
7216	NC_000023.11	54922577	54923768	54922623	54923768	54922217	54922291	0.952
8470	NC_000004.12	185678422	185678547	185678422	185678478	185678795	185678822	0.578
11273	NC_000016.10	28836448	28837237	28836727	28837237	28835932	28836176	0.944
55258	NC_000002.12	88185897	88186631	88185932	88186631	88185327	88185479	0.942
84726	NC_000009.12	131430089	131430259	131430093	131430259	131394085	131394263	0.973
4358	NC_000002.12	27312993	27313109	27312993	27313074	27322447	27322522	0.918
55184	NC_000020.11	18412645	18412853	18412645	18412835	18414347	18414512	0.472
51463	NC_000001.11	147943976	147944098	147943996	147944098	147943437	147943544	0.15
64710	NC_000001.11	205719526	205719676	205719526	205719673	205720500	205720653	0.847
5900	NC_000009.12	133109625	133109721	133109625	133109685	133110295	133110489	0.435
10105	NC_000010.11	79353644	79355334	79353706	79355334	79352316	79352392	0.03
6427	NC_000017.11	76734114	76735875	76734114	76735158	76736153	76736464	0.061
51573	NC_000016.10	19517013	19517189	19517013	19517185	19521703	19522098	0.946
56987	NC_000003.12	107798522	107798720	107798600	107798720	107791239	107791299	0.967
4154	NC_000003.12	152299404	152300367	152300204	152300367	152268928	152269092	0.976
6158	NC_000019.10	55388242	55392085	55391553	55392085	55387929	55388048	0.926
23660	NC_000007.14	99520168	99520304	99520171	99520304	99519826	99519909	0.746
26099	NC_000001.11	16393227	16393482	16393230	16393482	16367241	16367308	0.453
9894	NC_000016.10	1506224	1506329	1506237	1506329	1505409	1505601	0.039
8991	NC_000001.11	151369712	151369978	151369712	151369769	151372637	151372705	0.026
83637	NC_000007.14	44756946	44757149	44757042	44757149	44756424	44756539	0.856
57154	NC_000007.14	99033036	99033121	99033036	99033112	99035514	99035716	0.759
716	NC_000012.12	7061751	7061917	7061838	7061917	7060717	7060877	0.824
8019	NC_000009.12	134034700	134034829	134034700	134034826	134036031	134036324	0.746
219902	NC_000011.10	120327121	120327640	120327465	120327640	120325298	120325368	0.731
1936	NC_000008.11	143586728	143586852	143586728	143586849	143588990	143590081	0.975
54726	NC_000004.12	145155568	145155686	145155568	145155683	145155935	145155996	0.729
222389	NC_000010.11	13441087	13443403	13441087	13441551	13447265	13447319	0.606
222389	NC_000010.11	13441087	13443704	13441087	13443403	13447265	13447319	0.749
290	NC_000015.10	89805969	89806809	89805969	89806806	89814771	89814852	0.445
90557	NC_000002.12	131530578	131530827	131530776	131530827	131529646	131529691	0.415
6683	NC_000002.12	32087491	32087578	32087494	32087578	32063555	32064246	0.774
145567	NC_000014.9	90780737	90780906	90780737	90780902	90786173	90786328	0.941
56970	NC_000017.11	44195799	44195885	44195799	44195828	44196033	44196079	0.034
8717	NC_000016.10	67155376	67156199	67155376	67155654	67156509	67156668	0.177
114991	NC_000009.12	114032644	114032728	114032647	114032728	114016694	114016784	0.164
4179	NC_000001.11	207785618	207785682	207785655	207785682	207785070	207785106	0.94
55740	NC_000001.11	225517195	225517990	225517195	225517306	225519197	225519565	0.079
9156	NC_000001.11	241872031	241872278	241872034	241872278	241866829	241867055	0.662
259282	NC_000004.12	13581019	13581054	13581019	13581051	13581131	13581207	0.878
167153	NC_000005.10	79642831	79642910	79642843	79642910	79641104	79641196	0.557
84678	NC_000012.12	121444011	121444281	121444011	121444272	121444449	121444536	0.047
26135	NC_000001.11	67424887	67424977	67424887	67424959	67425082	67425223	0.585
8912	NC_000016.10	1213702	1213931	1213779	1213931	1212510	1212528	0.397
388284	NC_000016.10	67667295	67668098	67667877	67668098	67666815	67667072	0.449
755	NC_000021.9	44330822	44330919	44330822	44330916	44331842	44332014	0.462
64225	NC_000002.12	38293953	38296590	38293953	38296113	38298143	38298575	0.096
2801	NC_000009.12	128265787	128265881	128265787	128265869	128265969	128266020	0.988
10352	NC_000001.11	119031215	119033388	119031215	119033359	119034094	119034213	0.044
90007	NC_000019.10	1254901	1255061	1254904	1255061	1254166	1254478	0.782
29123	NC_000016.10	89316932	89317078	89316932	89317075	89361494	89361680	0.662
83892	NC_000012.12	109457991	109458081	109457991	109458078	109460635	109460805	0.257
64393	NC_000003.12	179017222	179025228	179017222	179025225	179027422	179027523	0.409
3609	NC_000019.10	10684415	10685765	10684921	10685765	10683916	10683970	0.992
3609	NC_000019.10	10683124	10683262	10683136	10683262	10682536	10682704	0.446
414328	NC_000009.12	83628108	83628211	83628180	83628211	83623142	83623221	0.403
7752	NC_000016.10	3222324	3224613	3222324	3224610	3232420	3232547	0.696
4134	NC_000003.12	47998637	47998879	47998637	47998875	48088772	48088848	0.944
4134	NC_000003.12	47850694	47853039	47850694	47852938	47853162	47853352	0.801
23640	NC_000019.10	55265277	55265389	55265277	55265367	55265885	55265982	0.913
55701	NC_000014.9	21087955	21088098	21087967	21088098	21087319	21087463	0.035
92283	NC_000019.10	36658298	36658446	36658298	36658425	36664697	36664786	0.226
23588	NC_000014.9	49782829	49786385	49785579	49786385	49782541	49782594	0.775
91526	NC_000002.12	196986661	196992808	196986661	196990927	196993582	196993674	0.423
7072	NC_000002.12	70214348	70214494	70214348	70214491	70215370	70215494	0.825
9491	NC_000020.11	1165028	1172246	1166226	1172246	1164317	1164476	0.887
23353	NC_000007.14	843313	843520	843340	843520	843205	843232	0.01
6678	NC_000005.10	151674611	151674674	151674611	151674671	151676131	151676201	0.975
27342	NC_000007.14	66807837	66811464	66808885	66811464	66805139	66805396	0.021
91304	NC_000019.10	1013240	1013358	1013240	1013340	1014191	1014473	0.005
253832	NC_000013.11	21381433	21381549	21381433	21381546	21382919	21383009	0.651
134	NC_000001.11	203165055	203167405	203165260	203167405	203128784	203129182	0.558
153090	NC_000009.12	121772606	121773495	121772672	121773495	121770545	121770724	0.609
10641	NC_000003.12	50349664	50349833	50349664	50349828	50349930	50350022	0.789
60343	NC_000023.11	154507810	154507882	154507810	154507861	154508288	154508347	0.191
60343	NC_000023.11	154508473	154508811	154508473	154508597	154511847	154511871	0.017
996	NC_000017.11	47154671	47154864	47154671	47154786	47156912	47157124	0.004
728642	NC_000001.11	1712263	1712427	1712263	1712400	1716345	1716478	0.029
1355	NC_000010.11	99710867	99714718	99710867	99713479	99716347	99716461	0.794
65220	NC_000001.11	1756502	1756882	1756502	1756608	1757180	1757310	0.031
55193	NC_000003.12	52679573	52679726	52679573	52679723	52685748	52685913	0.922
1540	NC_000016.10	50751603	50751906	50751607	50751906	50749575	50750202	0.986
54849	NC_000016.10	89964175	89964310	89964220	89964310	89963362	89963443	0.58
79703	NC_000011.10	66838366	66838445	66838369	66838445	66828265	66828364	0.44
5316	NC_000021.9	43016907	43017007	43016910	43017007	43013067	43013238	0.97
5058	NC_000011.10	77392330	77392541	77392330	77392538	77411773	77411971	0.898
50509	NC_000019.10	10005795	10005985	10005795	10005982	10006072	10006231	0.936
51321	NC_000017.11	68248609	68248705	68248643	68248705	68248042	68248086	0.62
29952	NC_000009.12	137112111	137112805	137112111	137112230	137112952	137113119	0.931
55100	NC_000005.10	37391999	37392120	37392002	37392120	37381601	37381685	0.962
23265	NC_000017.11	76089174	76091272	76089174	76089320	76094413	76094581	0.015
339451	NC_000001.11	962285	962471	962354	962471	961825	962047	0.186
728294	NC_000002.12	241743621	241743815	241743638	241743815	241742434	241742574	0.775
4798	NC_000011.10	129892714	129892888	129892714	129892870	129894358	129894438	0.308
489	NC_000017.11	3923872	3925441	3923872	3925438	3928662	3928780	0.746
84364	NC_000011.10	47173758	47173915	47173758	47173882	47175014	47175098	0.29
64770	NC_000003.12	123913421	123915718	123913421	123915289	123931101	123931234	0.908
65243	NC_000001.11	40457340	40457439	40457343	40457439	40456944	40457071	0.495
55683	NC_000002.12	96631311	96631543	96631311	96631482	96636920	96637185	0.466
4864	NC_000018.10	23528206	23529727	23528206	23529354	23533354	23533517	0.811
10989	NC_000002.12	86170748	86170844	86170748	86170841	86171207	86171312	0.736
79813	NC_000009.12	137743370	137743528	137743391	137743528	137728348	137728529	0.405
146198	NC_000016.10	68562988	68567131	68563043	68567131	68558472	68558568	0.05
159090	NC_000023.11	134769565	134772283	134769565	134771354	134781820	134781917	0.811
26151	NC_000017.11	74771959	74772054	74771959	74772039	74772217	74772277	0.899
85459	NC_000011.10	93729610	93729781	93729613	93729781	93729433	93729530	0.164
10250	NC_000001.11	24661309	24661396	24661312	24661396	24660718	24660799	0.69
253738	NC_000010.11	129840244	129840442	129840244	129840334	129842115	129842293	0.436
79630	NC_000001.11	150279639	150279741	150279642	150279741	150276521	150276632	0.592
3036	NC_000019.10	51719205	51719898	51719205	51719895	51723924	51723991	0.37
8727	NC_000009.12	108942576	108942871	108942576	108942834	108942960	108943044	0.024
51491	NC_000005.10	176383945	176384374	176383945	176384283	176385220	176385327	0.79
26471	NC_000016.10	28538005	28538209	28538005	28538155	28538795	28538974	0.027
79830	NC_000001.11	35111775	35111912	35111807	35111912	35110293	35110447	0.292
9295	NC_000001.11	70221611	70221839	70221614	70221839	70205695	70205780	0.209
84818	NC_000003.12	9929848	9929897	9929851	9929897	9928579	9928630	0.116
51339	NC_000014.9	58645257	58648321	58645368	58648321	58641591	58641747	0.316
81794	NC_000019.10	8597233	8597322	8597233	8597317	8600927	8601145	0.209
10179	NC_000011.10	114405705	114405799	114405708	114405799	114402827	114402915	0.631
64743	NC_000023.11	48598716	48598957	48598750	48598957	48597957	48598037	0.904
64598	NC_000007.14	100613476	100613706	100613506	100613706	100613193	100613269	0.988
87	NC_000014.9	68885424	68885599	68885424	68885575	68890138	68890286	0.005
55795	NC_000013.11	113177535	113178008	113177535	113177976	113178173	113178287	0.568
50488	NC_000017.11	4881113	4881257	4881131	4881257	4880983	4881040	0.018
10600	NC_000021.9	29037275	29037463	29037278	29037463	29036270	29036374	0.713
9531	NC_000010.11	119676463	119677819	119676466	119677819	119672254	119672656	0.787
9820	NC_000006.12	43038266	43038484	43038266	43038472	43038565	43038692	0.104
51009	NC_000017.11	5485150	5485216	5485150	5485213	5486068	5486178	0.941
23492	NC_000022.11	39130771	39134048	39130771	39134045	39134400	39134752	0.855
79607	NC_000011.10	126254258	126254433	126254304	126254433	126250505	126250733	0.02
7444	NC_000002.12	58057861	58058488	58058351	58058488	58048826	58048967	0.412
5929	NC_000001.11	205086141	205088815	205086141	205088812	205094872	205095064	0.746
135112	NC_000006.12	125888938	125889981	125888971	125889981	125885158	125885343	0.656
9580	NC_000001.11	204117592	204117707	204117595	204117707	204117121	204117190	0.308
149041	NC_000001.11	173931083	173938874	173931083	173938871	173941264	173941380	0.495
818	NC_000010.11	73812500	73814505	73812500	73814496	73815002	73815247	0.912
55213	NC_000013.11	49580504	49580584	49580504	49580580	49585443	49585558	0.936
9320	NC_000002.12	229805729	229805883	229805729	229805802	229807707	229807864	0.772
9320	NC_000002.12	229805729	229805883	229805729	229805802	229807704	229807864	0.819
23400	NC_000001.11	17004331	17004411	17004331	17004408	17004691	17004821	0.78
9212	NC_000017.11	8207737	8207901	8207737	8207840	8210529	8210575	0.262
51255	NC_000002.12	85596952	85597178	85597103	85597178	85596518	85596649	0.085
65981	NC_000012.12	30709552	30710546	30709552	30710514	30711565	30711629	0.292
51077	NC_000014.9	74715820	74716099	74715950	74716099	74714871	74714943	0.003
84256	NC_000016.10	2930409	2930880	2930412	2930880	2929612	2930010	0.715
85021	NC_000006.12	138926400	138926481	138926400	138926478	138929976	138930098	0.898
1819	NC_000017.11	18104559	18104681	18104622	18104681	18103800	18103889	0.039
29959	NC_000002.12	27433248	27433483	27433253	27433483	27428630	27428731	0.936
9585	NC_000010.11	89726292	89726521	89726412	89726521	89725019	89725158	0.156
9261	NC_000001.11	206732037	206734281	206732574	206734281	206731838	206731919	0.059
84342	NC_000016.10	69330812	69331134	69330812	69331095	69332713	69332882	0.018
1024	NC_000013.11	26401465	26401624	26401468	26401624	26401268	26401347	0.649
84513	NC_000008.11	38268370	38268461	38268370	38268407	38268881	38268990	0.958
84513	NC_000008.11	38267605	38267732	38267605	38267693	38267896	38267960	0.569
10273	NC_000016.10	681062	681350	681151	681350	680409	680684	0.016
8065	NC_000011.10	108104189	108107766	108106206	108107766	108098405	108098529	0.939
7030	NC_000023.11	49039106	49039410	49039106	49039345	49040454	49040568	0.606
23474	NC_000019.10	43526200	43526349	43526200	43526316	43526514	43526659	0.968
91851	NC_000023.11	110681481	110681649	110681481	110681646	110688593	110688803	0.873
26523	NC_000001.11	35893591	35893810	35893673	35893810	35893096	35893278	0.037
6396	NC_000003.12	10319138	10319316	10319138	10319172	10320610	10320659	0.56
54840	NC_000009.12	32987543	32987846	32987543	32987731	32989758	32989895	0.814
220002	NC_000011.10	61348744	61350422	61348744	61349643	61350990	61351147	0.881
81550	NC_000013.11	60444682	60444748	60444686	60444748	60439687	60439772	0.83
9324	NC_000006.12	79201244	79202155	79201244	79201726	79202275	79202389	0.114
9862	NC_000017.11	40053468	40053657	40053468	40053635	40054360	40054408	0.723
56267	NC_000001.11	88992584	88992758	88992584	88992748	88992886	88992960	0.824
11168	NC_000009.12	15510116	15510329	15510116	15510326	15510816	15510970	0.314
11168	NC_000009.12	15470645	15472548	15470645	15471311	15472631	15472750	0.477
64837	NC_000011.10	66266872	66267860	66267170	66267860	66266432	66266490	0.852
83862	NC_000007.14	75986830	75987285	75986830	75987223	75987359	75987428	0.974
8703	NC_000001.11	161175807	161176095	161175807	161176074	161176433	161176579	0.19
113451	NC_000001.11	33081387	33081508	33081390	33081508	33081152	33081294	0.864
57223	NC_000002.12	55564312	55564497	55564312	55564476	55564901	55565041	0.824
55687	NC_000022.11	46350290	46350463	46350349	46350463	46346421	46346544	0.756
1293	NC_000002.12	237368562	237369177	237368562	237368676	237371731	237372337	0.967
10658	NC_000011.10	47476845	47476959	47476845	47476956	47477296	47477425	0.44
79980	NC_000020.11	36762460	36762548	36762460	36762512	36766768	36766841	0.811
8880	NC_000001.11	77967048	77967101	77967048	77967098	77967626	77967666	0.368
23397	NC_000002.12	96341641	96341894	96341674	96341894	96335765	96335848	0.804
282969	NC_000010.11	133355152	133355469	133355152	133355436	133355737	133355844	0.144
10691	NC_000001.11	28690073	28690186	28690103	28690186	28683582	28683740	0.232
29057	NC_000023.11	52956272	52956755	52956272	52956346	52957087	52957238	0.029
10908	NC_000019.10	7553871	7554015	7553874	7554015	7551361	7551437	0.505
7566	NC_000017.11	11983296	11983407	11983296	11983404	11984112	11984197	0.638
10456	NC_000001.11	154273335	154273598	154273479	154273598	154272628	154272776	0.934
5325	NC_000006.12	143966157	143966230	143966157	143966198	143968906	143968978	0.032
80298	NC_000012.12	106985114	106985225	106985114	106985215	106986968	106987146	0.738
3566	NC_000016.10	27352539	27352696	27352544	27352696	27346466	27346618	0.97
9481	NC_000006.12	46676549	46678190	46676646	46678190	46671125	46671228	0.377
92715	NC_000009.12	137554443	137556815	137554443	137555648	137564433	137564606	0.03
55734	NC_000020.11	52186831	52187071	52186831	52187065	52191590	52191779	0.828
9883	NC_000007.14	72881449	72881552	72881493	72881552	72879356	72879885	0.227
10450	NC_000001.11	39745374	39745498	39745413	39745498	39743823	39743924	0.938
7626	NC_000023.11	135291471	135291627	135291471	135291563	135292280	135292473	0.412
93643	NC_000006.12	43498922	43499100	43498974	43499100	43497880	43497977	0.038
90678	NC_000009.12	127478933	127478963	127478938	127478963	127473800	127473931	0.871
79796	NC_000011.10	111838248	111838399	111838248	111838378	111840654	111840809	0.257
7553	NC_000008.11	144829426	144829604	144829444	144829604	144829042	144829090	0.728
140465	NC_000012.12	56153808	56154092	56153872	56154092	56152586	56152631	0.029
63901	NC_000011.10	59148703	59148953	59148796	59148953	59143082	59145856	0.087
4123	NC_000015.10	75356300	75356449	75356300	75356380	75356605	75356685	0.875
130617	NC_000002.12	219206966	219207042	219206969	219207042	219206781	219206845	0.197
79096	NC_000011.10	47161445	47162247	47161463	47162247	47161126	47161190	0.117
9013	NC_000016.10	84183243	84183333	84183243	84183328	84183409	84183507	0.78
51006	NC_000020.11	46355072	46355241	46355072	46355178	46355801	46355874	0.937
27034	NC_000011.10	134260028	134261179	134261043	134261179	134259607	134259745	0.118
55146	NC_000007.14	6578500	6578720	6578565	6578720	6577453	6577498	0.104
258010	NC_000011.10	22820297	22823126	22820297	22820336	22827206	22827320	0.672
57494	NC_000012.12	8780034	8780739	8780574	8780739	8773320	8777802	0.464
116840	NC_000017.11	7949081	7949157	7949084	7949157	7948486	7948619	0.365
410	NC_000022.11	50625020	50625681	50625020	50625464	50625935	50626063	0.967
58499	NC_000009.12	106932262	106932549	106932445	106932549	106930524	106930689	0.31
4008	NC_000013.11	75835151	75835339	75835232	75835339	75834225	75834387	0.6
23352	NC_000001.11	19139082	19139220	19139082	19139214	19140787	19140892	0.847
23155	NC_000001.11	108943835	108944057	108943835	108943907	108947610	108947718	0.932
2580	NC_000004.12	866363	866534	866363	866501	866955	867432	0.621
1912	NC_000001.11	33368535	33368688	33368535	33368622	33370420	33370585	0.148
11176	NC_000012.12	56610408	56610539	56610408	56610517	56611572	56611633	0.073
59271	NC_000021.9	32457596	32457720	32457599	32457720	32453311	32453508	0.595
23431	NC_000015.10	50915424	50915571	50915447	50915571	50912077	50912149	0.067
23466	NC_000022.11	38861421	38867201	38861421	38867147	38871479	38871546	0.961
4660	NC_000001.11	202567777	202567831	202567780	202567831	202564442	202564547	0.797
29127	NC_000012.12	50016630	50016719	50016630	50016715	50018515	50018589	0.745
11159	NC_000002.12	113628549	113628713	113628553	113628713	113627265	113627400	0.493
10152	NC_000002.12	203395655	203395780	203395658	203395780	203394699	203394846	0.942
78992	NC_000019.10	10922184	10923191	10922184	10923174	10923271	10923407	0.107
5636	NC_000017.11	18867256	18867334	18867281	18867334	18865801	18865952	0.021
80142	NC_000009.12	128123701	128123851	128123701	128123847	128124491	128124550	0.986
9913	NC_000002.12	27660983	27661443	27660983	27661388	27662178	27662281	0.109
5108	NC_000008.11	18006250	18006397	18006262	18006397	17993482	17993619	0.132
1327	NC_000016.10	85806759	85807002	85806826	85807002	85805732	85805864	0.994
84964	NC_000019.10	36010893	36011077	36010893	36011045	36011403	36011464	0.155
1981	NC_000003.12	184316071	184316218	184316131	184316218	184315762	184315856	0.028
[truncated: 1,426 more rows]
