# Supplementary material for: Characterization of the biological and transcriptomic landscapes of bone marrow-derived mesenchymal stem cells in patients with multiple myeloma
Source: Cancer Cell Int. 2024 Mar 27;24:116. doi: 10.1186/s12935-024-03308-2 (PMC10976750; doi:10.1186/s12935-024-03308-2)
Supplement: Supplementary file 4 — Additional file 4: Table S5. The detailed information of MM patients and healthy donors (HD). [file 12935_2024_3308_MOESM4_ESM.xlsx]

## Sheet: Sheet1
Supplementary Table S5. The detailed information of MM patients and healthy donors (HD)
Sample type	genders	age	ID	Ethnic background	complication (medicine)	diagnosis	DS	ISS	R-ISS	cytogenetics	Acquisition site	degree of risk
Healthy Donor	Male	56	1	The han nationality
Healthy Donor	Male	49	2	The han nationality
Healthy Donor	Male	49	3	The han nationality
Healthy Donor	Female	47	4	The han nationality
Healthy Donor	Male	41	5	The han nationality
Healthy Donor	Male	40	6	The han nationality
Healthy Donor	Male	36	7	The han nationality
Healthy Donor	Male	34	8	The han nationality
Healthy Donor	Female	37	9	The han nationality
Healthy Donor	Female	44	10	The han nationality
MM	Female	58	1	The han nationality	Left adrenal gland adenoma	MM IgG-κ	IIIA	I	I	FISH:IGH[14q32], RBI[del(13q14)], IGH/FGFR3[t(4;14)]	left anterior superior iliac spine (anatomy)	high risk
MM	Female	59	2	The han nationality	peripheral neuropathy	MM IgA-lambda	IIA	II	I	46, XX.FISH:IGH gene rearrangement and CDKN2C deletion, positive RB-1 gene deletion, positive TP53 gene deletion.	left anterior superior iliac spine (anatomy)	high risk
MM	Male	46	3	The han nationality	high blood pressure	MM IgA-lambda	IIIA	II	II	No clonal abnormalities seen	left anterior superior iliac spine (anatomy)	Standard risk
MM	Female	53	4	The han nationality	chronic renal failure, renal anemia	MM κ light chain	IIIB	III	II	46, XX. IGH/CCND1 (11q13/14q23)	left anterior superior iliac spine (anatomy)	Standard risk
MM	Male	54	5	The han nationality	Type 2 diabetes	MM IgG-κ	IIIA	II	II	No abnormalities seen in FISH	left anterior superior iliac spine (anatomy)	low risk
MM	Female	54	6	The han nationality	Type 2 diabetes,lung infection	MM IgA-lambda	IIIA	III	III	46, XX. FISH: P53 gene deletion (localized at 17p13.1), amplification of 1q21 locus	left anterior superior iliac spine (anatomy)	high risk
MM	Female	41	7	The han nationality	lung infection	MM IgG-κ	IIIA	III	III	chromosomes: complex karyotype, FISH :1q21hybridization、P53/CSP17[17p-/-17]、RB1[del(12q14)]	left anterior superior iliac spine (anatomy)	Standard risk
MM	Female	35	8	The han nationality	Multiple myeloma-associated retinopathy	MM IgG-κ	IIIA	II	II	No clonal abnormalities in chromosomes；FISH：t(4;14)(p16;q32)	left anterior superior iliac spine (anatomy)	high risk
MM	Female	48	9	The han nationality	iron deficiency anemia	MM IgA-κ	II	II	II	46, XX. FISH: Abnormalities on chromosome 1 where the CKS1B locus is located (localized at 1q21.2)	left anterior superior iliac spine (anatomy)	Standard risk
MM	Male	51	10	The han nationality	Hypertension, coronary heart disease	MM IgG-κ	IIIB	III	II	46, XY. FISH: CKS1B gene positive	left anterior superior iliac spine (anatomy)	high risk
